# Supplementary material for: Self-organization and stability of magnetosome chains—A simulation study
Source: PLoS One. 2018 Jan 9;13(1):e0190265. doi: 10.1371/journal.pone.0190265 (PMC5760029; doi:10.1371/journal.pone.0190265)
Supplement: S1 File — (TXT) [file pone.0190265.s001.txt]

***Fig-1_Local Minimum Structures***

Fig-1_Local Minimum Structure-Without Binding Energy:

Particle Label       x(nm)       y(nm)       z(nm)

Structure 1:
0	257.573	133.464	861.229
1	287.223	137.395	1108.49
2	256.218	151.894	1403.55
3	279.576	135.087	959.122
4	255.153	142.551	1354.2
5	279.226	136.46	1158.39
6	271.524	132.569	1207.69
7	190.418	108.859	809.748
8	181.651	113.324	712.663
9	256.79	142.785	811.713
10	257.289	132.086	712.126
11	173.283	106.77	761.857
12	212.993	111.707	854.517
13	258.284	140.887	761.456
14	255.218	134.826	1304.54
15	282.616	133.521	1009.01
16	264.722	132.938	910.972
17	257.298	124.314	1255.51
18	286.303	141.038	1058.38
19	221.084	115.683	681.72

Structure 2:
0	391.598	354.185	1596.13
1	329.686	463.486	1512.62
2	117.939	271.305	1673.72
3	339.337	451.349	1465.09
4	100.619	296.855	1594.63
5	17.6462	387.244	1612.89
6	367.819	388.634	1624.36
7	59.6427	345.466	1686.55
8	405.547	335.054	1498.83
9	399.691	338.909	1548.34
10	361.606	429.817	1424.84
11	91.2187	307.501	1695.85
12	340.601	455.772	1560.93
13	122.316	262.925	1624.48
14	391.922	389.779	1418.92
15	409.279	359.907	1455.37
16	29.0516	376.781	1660.74
17	76.9816	335.305	1572.04
18	347.298	429.422	1603.03
19	41.7521	371.131	1571.7

Structure 3:
0	433.65	330.034	1618.17
1	401.303	333.401	1895.94
2	444.417	351.259	1520.74
3	427.846	334.788	1379.31
4	433.072	307.986	1663.23
5	442.581	340.708	1569.75
6	413.871	288.11	1365.52
7	439.374	360.908	1471.86
8	349.207	211.867	1526.27
9	376.953	232.961	1432.49
10	393.745	247.591	1386.94
11	434.394	335.626	1802.27
12	446.469	304.824	1711.3
13	380.81	237.952	1618.32
14	440.737	360.121	1420.52
15	453.334	322.971	1757.56
16	362.226	223.449	1573.3
17	361.158	216.531	1477.09
18	402.291	262.404	1656.88
19	411.481	331.911	1846.91

Structure 4:
0	321.849	124.716	1215.24
1	319.985	131.945	1165.57
2	192.972	407.714	1812.56
3	356.461	62.407	1553.25
4	202.976	430.143	1467.13
5	182.561	400.551	1714.09
6	348.771	70.5334	1406.17
7	207.787	439.014	1418.15
8	188.553	397.867	1763.71
9	201.508	412.674	1861.72
10	343.155	87.2196	1359.09
11	360.573	55.6472	1503.72
12	204.76	427.516	1517.24
13	329.054	104.184	1261.04
14	354.412	57.1233	1454.05
15	187.356	413.749	1614.3
16	185.534	409.677	1664.54
17	192.913	425.787	1565.81
18	341.165	93.7704	1308.99
19	320.185	136.334	1115.34

Structure 5:
0	325.546	172.537	1473.86
1	317.032	142.925	1563.59
2	316.175	221.177	1464.46
3	455.033	338.281	399.129
4	302.795	156.613	1609.65
5	457.312	332.388	349.485
6	322.087	142.071	1513.42
7	412.445	312.874	208.837
8	314.784	283.618	1570.14
9	420.807	286.401	62.7816
10	459.857	347.327	448.142
11	276.463	241.332	1651.54
12	451.65	330.552	299.547
13	431.559	320.893	254.37
14	326.362	268.616	1476.6
15	291.961	267.862	1611.75
16	420.769	287.872	112.844
17	283.355	193.844	1637.14
18	409.237	300.728	160.185
19	326.046	290.659	1521.89

Structure 6:
0	99.3481	299.591	1463.41
1	56.6242	461.711	1462.71
2	253.543	80.4759	678.215
3	52.7286	449.276	1412.55
4	89.2631	311.68	1511.11
5	210.394	30.5399	779.234
6	81.8733	385.434	1576.97
7	87.4088	343.651	1549.68
8	279.442	120.565	756.47
9	109.037	302.971	1412.75
10	91.0234	373.543	1360.1
11	67.1124	428.236	1552.63
12	269.185	99.5779	801.46
13	109.947	328.013	1368.77
14	202.798	21.3216	730.31
15	221.662	43.3385	689.492
16	55.0171	455.901	1512.46
17	243.022	57.0832	806.649
18	274.956	116.117	706.428
19	69.6977	414.725	1380.57

Structure 7:
0	258.046	362.427	498.643
1	246.045	367.365	450.109
2	209.526	409.574	877.472
3	229.184	379.713	842.416
4	229.694	342.349	158.846
5	271.287	420.156	116.102
6	241.182	384.704	134.792
7	254.854	353.879	598.187
8	259.728	360.06	548.565
9	246.512	351.071	351.099
10	352.726	425.623	59.9157
11	245.811	352.346	747.167
12	312.259	430.079	89.063
13	247.62	343.961	697.759
14	248.838	358.843	400.837
15	225.204	326.174	206.146
16	223.114	339.622	254.617
17	251.792	344.876	647.364
18	232.91	349.485	302.942
19	236.336	362.187	795.353

Structure 8:
0	344.792	316.279	679.264
1	356.327	258.129	745.55
2	255.405	402.631	814.017
3	344.41	255.916	944.62
4	254.673	390.695	862.926
5	288.248	373.172	1055.33
6	323.886	250.855	990.22
7	355.449	270.724	696.978
8	318.991	261.709	1039.42
9	324.881	360.658	691.288
10	274.469	390.533	908.914
11	353.046	256.682	795.811
12	321.66	292.406	1079.45
13	295.701	386.665	724.415
14	352.119	260.485	895.115
15	288.886	394.725	956.983
16	293.062	384.925	1006.51
17	272.536	400.505	766.645
18	308.637	340.401	1087.45
19	358.999	256.706	845.546

Fig-1_Local Minimum Structures-Binding Energy 2kT

Particle Label       x(nm)       y(nm)       z(nm)

Structure 1:
0	291.411	251.021	1349.03
1	170.854	319.32	980.561
2	187.079	317.533	731.862
3	263.025	227.021	1489.74
4	182.38	306.831	1027.73
5	289.423	256.224	1398.82
6	256.318	286.406	1155.31
7	211.068	295.198	1067.14
8	238.748	206.853	1529
9	182.513	314.725	831.962
10	278.692	277.49	1252.97
11	212.82	190.918	1623.38
12	241.26	291.82	1107.87
13	176.888	316.422	881.777
14	266.35	281.401	1204.3
15	175.267	326.888	931.331
16	275.851	249.833	1446.72
17	289.998	263.421	1300.33
18	185.503	313.633	781.822
19	217.239	197.996	1573.97

Structure 2:
0	269.636	220.139	1218.56
1	260.248	222.456	870.175
2	271.719	229.768	328.831
3	283.649	229.714	625.969
4	263.038	222.451	920.167
5	295.282	226.349	674.578
6	274.893	237.867	527.09
7	249.691	216.567	1069.32
8	290.948	231.667	724.258
9	247.725	219.763	1019.39
10	264.125	220.653	820.07
11	274.728	226.985	378.79
12	257.24	209.944	1119.43
13	267.215	216.749	1168.61
14	259.086	217.359	970.729
15	276.182	230.443	477.517
16	276.419	229.795	772.179
17	256.77	215.292	283.103
18	273.839	232.882	576.974
19	267.993	223.732	428.527

Structure 3:
0	166.778	314.594	887.145
1	201.007	293.908	693.926
2	217.74	286.594	495.234
3	215.981	293.072	644.96
4	222.106	280.563	545.095
5	224.673	283.838	294.511
6	227.144	284.425	345.233
7	131.79	325.562	1182.21
8	174.947	293.213	789.93
9	136.459	317.227	980.858
10	132.175	323.108	1132.26
11	175.884	301.05	839.388
12	139.875	319.175	1031.87
13	223.596	285.919	595.579
14	135.724	320.098	1082.12
15	222.164	286.149	445.415
16	182.005	293.27	740.238
17	234.646	284.716	245.184
18	147.836	324.743	932.65
19	228.258	287.541	395.498

Structure 4:
0	215.143	307.526	1111
1	240.722	279.002	1401.28
2	187.554	288.378	772.615
3	225.335	305.407	1440.95
4	222.016	267.818	917.144
5	267.362	342.996	1605.74
6	211.179	345.131	1521.92
7	218.996	266.34	967.834
8	252.936	278.217	1351.23
9	193.938	282.395	821.925
10	215.865	277.538	1016.5
11	248.604	279.78	1301.28
12	209.057	275.319	869.073
13	279.953	339.587	1654.13
14	240.859	345.391	1562.94
15	198.523	332.016	1474.7
16	231.994	280.175	1253.54
17	216.804	300.98	1060.92
18	217.776	275.145	1205.78
19	216.963	286.185	1156.43

Fig-1_Local Minimum Structures-Binding Energy 16kT

Particle Label       x(nm)       y(nm)       z(nm)

0	228.211	224.284	1150.41	
1	204.448	246.866	1293.96	
2	237.806	273.055	1157.18	
3	269.013	218.951	957.057	
4	240.444	276.78	1059.45	
5	226.222	217.21	1200.19	
6	264.992	284.471	863.994	
7	252.489	222.79	1055.58	
8	246.529	277.193	1009.38	
9	230.78	218.817	1100.53	
10	262.309	283.065	962.145	
11	274.161	235.193	858.386	
12	258.053	275.539	1202.86	
13	229.066	268.728	1107.61	
14	259.078	223.695	1005.97	
15	266.085	276.536	1253.04	
16	273.187	278.686	913.23	
17	243.216	279.004	1297.77	
18	217.397	222.473	1249.65	
19	266.805	228.556	907.823	

***Fig-2_Frequency OF Local Minimum Structures***

SC:Single Chain 
2Cs:Two Chains 
SR:Single Ring 
2Rs:Two Rings 
SCSR:Single Chain Single Ring 
Handle:H 
O:Other Structures

Structure Type     Number OF Structures Found In 100 Simulations

Binding Energy 0kT:
SC	 32
2Cs      7
SR	 25
2Rs	 8
SCSR	17
H	 3
O	 8

Binding Energy 2kT:
SC	47
2Cs	6
SR	25
2Rs	3
SCSR	19
H	0
O	0

Binding Energy 4kT:
SC	47
2Cs	10
SR	23
2Rs	3
SCSR	16
H	0
O	1

Binding Energy 8kT:
SC	64
2Cs	8
SR	15
2Rs	2
SCSR	7
H	7
O	0

Binding Energy 16kT:
SC	65
2Cs	8
SR	18
2Rs	1
SCSR	6
H	2
O	0

***Fig_3-Final configuration of magnetosome particles for different values of the binding energy to the filament and the external magnetic field strength***

Binding Energy(kT)       External Field Strength(mT)       Number of Chains       Number of Rings       Number of Bound Particles
1	1	1	1	1
2	1	1	1	0
4	1	2	0	7
8	1	1	0	17
16	1	1	0	20
1	5	2	0	1
2	5	2	0	0
4	5	2	0	2
8	5	3	0	5
16	5	3	0	6
1	25	2	0	1
2	25	2	0	1
4	25	2	0	2
8	25	3	0	5
16	25	3	0	6
1	125	2	0	0
2	125	2	0	0
4	125	2	0	2
8	125	3	0	4
16	125	3	0	5

***Fig-5_Moment Angle(/Number Of Particles)-External Field Angle***

Fig-5_Moment Angle-External Field Angle_20mT:

External Field Angle(degree)        Chain Magnetic Moment Angle(degree)

1st Run:
0	0.101532
1	0.116011
2	0.108516
3	0.41878
4	0.105568
5	0.760206
6	0.541498
7	0.614062
8	0.38961
9	0.183682
10	0.287905
11	0.663714
12	1.09675
13	0.705804
14	1.50462
15	1.54397
16	1.11244
17	1.13361
18	0.759387
19	2.00135
20	2.6113
21	2.2412
22	2.70023
23	2.98812
24	3.8176
25	4.48365
26	4.06648
27	3.54264
28	5.19949
29	4.53944
30	4.17208
31	6.66167
32	7.62126
33	7.72502
34	7.92355
35	8.0504
36	8.80247
37	9.82256
38	10.1198
39	10.4871
40	10.6418
41	10.9708
42	11.6273
43	12.0887
44	12.6211
45	12.7371
46	13.8391
47	12.6969
48	13.2327
49	15.6923
50	15.256
51	14.4829
52	13.17
53	13.6565
54	16.7505
55	15.3913
56	16.3207
57	15.6722
58	16.4614
59	17.1982
60	17.0775
61	17.9272
62	17.5251
63	18.1402
64	15.9565
65	16.5847
66	19.8433
67	19.002
68	19.1913
69	17.2812
70	20.4822
71	19.715
72	21.0943
73	19.3106
74	17.6954
75	19.5094
76	21.3628
77	20.6788
78	19.0679
79	18.8648
80	19.7426
81	21.2982
82	19.7177
83	22.1158
84	21.3085
85	21.3396
86	22.4489
87	22.4299
88	22.7046
89	22.6039

2nd Run:
0	0.0642165
1	-0.0745006
2	0.143844
3	0.0840231
4	0.257547
5	0.442227
6	0.12482
7	0.472778
8	0.458935
9	0.763655
10	0.643752
11	1.59454
12	1.2221
13	1.6322
14	-0.18777
15	2.13109
16	2.2976
17	2.27973
18	1.13053
19	2.28561
20	3.42874
21	2.5241
22	0.326381
23	1.25591
24	2.27417
25	3.41614
26	3.33583
27	4.16728
28	1.21691
29	4.31855
30	6.01554
31	6.86759
32	6.34001
33	7.31856
34	7.17578
35	9.43003
36	11.3289
37	10.7085
38	12.7244
39	12.4422
40	11.9818
41	12.9413
42	13.6958
43	12.4657
44	13.8487
45	15.0941
46	13.9634
47	14.8798
48	12.1597
49	14.9972
50	13.7895
51	15.4857
52	15.677
53	14.9676
54	16.0934
55	17.6482
56	17.3523
57	16.6425
58	18.8387
59	17.7147
60	17.5589
61	18.5498
62	18.6759
63	17.808
64	19.3463
65	16.5577
66	17.9131
67	19.6247
68	19.7454
69	20.1977
70	19.2152
71	17.8812
72	20.6052
73	21.2393
74	22.0456
75	21.084
76	20.9285
77	18.7025
78	18.5338
79	19.9362
80	21.5927
81	22.221
82	22.2027
83	22.6925
84	22.3392
85	22.8305
86	21.6123
87	21.3171
88	20.3167
89	23.1415

3rd Run:
0	-0.0270425
1	-0.0579174
2	0.0215404
3	0.186681
4	-0.18056
5	0.350059
6	0.565002
7	0.584457
8	0.696253
9	0.378443
10	0.116134
11	1.38536
12	1.62773
13	1.43941
14	1.63421
15	1.63096
16	1.71517
17	0.914973
18	-0.0827099
19	0.758344
20	1.14141
21	2.60341
22	2.3689
23	2.1138
24	2.97114
25	1.45011
26	2.78034
27	4.82512
28	4.63246
29	2.00136
30	2.06199
31	3.56606
32	4.52363
33	6.05296
34	5.69507
35	5.72502
36	7.65861
37	7.70187
38	7.11476
39	8.15646
40	8.41772
41	8.38633
42	9.27315
43	8.06243
44	9.12315
45	5.83002
46	5.04079
47	8.58761
48	9.37422
49	9.35674
50	9.95205
51	7.70961
52	7.72513
53	7.51497
54	9.65932
55	8.72002
56	9.16956
57	11.0064
58	10.9531
59	9.54422
60	8.45921
61	8.73812
62	8.7878
63	6.97444
64	8.71136
65	9.01876
66	7.42616
67	7.92068
68	9.69531
69	9.786
70	12.5202
71	10.0501
72	10.3576
73	12.3956
74	12.8601
75	13.5857
76	13.9621
77	13.0992
78	11.6269
79	11.4562
80	13.6582
81	13.5207
82	10.5356
83	11.2135
84	12.0248
85	12.5038
86	13.8447
87	13.5484
88	13.2572
89	14.1146

4th Run:
0	-0.0157146
1	-0.025531
2	0.20625
3	0.107923
4	0.344755
5	0.302283
6	-0.0102853
7	0.303269
8	0.580802
9	0.398046
10	0.52114
11	0.852813
12	0.176921
13	1.21171
14	1.48355
15	2.18372
16	2.1675
17	2.70516
18	1.95557
19	2.11587
20	1.61009
21	3.23173
22	2.45222
23	0.961372
24	1.07584
25	1.75433
26	4.17181
27	4.97844
28	5.16562
29	6.24415
30	4.4275
31	3.47414
32	5.66223
33	4.76527
34	6.25229
35	6.54375
36	7.45401
37	6.62333
38	6.26214
39	6.32253
40	8.69429
41	9.15071
42	8.50029
43	9.36952
44	9.46498
45	11.1795
46	11.8364
47	10.1389
48	10.8847
49	10.2741
50	11.1668
51	10.6817
52	9.59876
53	11.8525
54	11.3545
55	10.5063
56	10.9421
57	13.4352
58	14.9974
59	17.2468
60	14.8887
61	15.7457
62	15.1606
63	15.5373
64	18.3163
65	17.3763
66	17.619
67	19.5915
68	18.2595
69	19.4704
70	19.4415
71	20.4555
72	19.9988
73	19.4026
74	20.5033
75	20.6108
76	21.2685
77	20.9379
78	20.0806
79	20.0073
80	21.1603
81	21.5679
82	22.294
83	21.2234
84	21.4315
85	20.8943
86	19.6939
87	20.6385
88	22.1909
89	21.4802

5th Run:
0	-0.0716759
1	-0.0271043
2	0.134683
3	0.415098
4	0.603479
5	0.100057
6	-0.247341
7	0.295991
8	0.589946
9	1.02783
10	0.42158
11	1.21689
12	0.873319
13	1.56027
14	1.34744
15	1.34976
16	0.855655
17	1.87253
18	1.71052
19	2.50066
20	3.28791
21	2.26042
22	2.31325
23	5.17764
24	4.48913
25	2.60848
26	3.15324
27	5.14017
28	5.04416
29	5.68731
30	5.51624
31	5.88101
32	7.4767
33	8.02777
34	6.09816
35	7.61427
36	8.23077
37	9.00495
38	8.3166
39	8.87128
40	8.9873
41	9.62581
42	8.68472
43	8.66146
44	9.18159
45	9.0882
46	9.57447
47	10.2481
48	9.50027
49	11.3533
50	8.73732
51	11.0991
52	11.9427
53	13.5554
54	14.4616
55	13.4196
56	12.6237
57	14.1387
58	15.354
59	15.0654
60	14.6842
61	16.5898
62	13.8715
63	17.4706
64	17.5945
65	18.1127
66	18.0937
67	18.8611
68	20.5361
69	18.9945
70	17.4703
71	15.7574
72	17.4381
73	18.6821
74	18.9261
75	20.8706
76	21.4114
77	22.0045
78	21.7636
79	19.7517
80	19.4175
81	19.1909
82	21.7122
83	21.7798
84	23.017
85	22.6255
86	21.2635
87	21.4851
88	22.8995
89	23.3688

6th Run:
0	0.092123
1	-0.0807899
2	0.233764
3	0.142452
4	0.354143
5	0.236453
6	0.647259
7	0.21353
8	0.648519
9	0.379902
10	0.722024
11	1.19887
12	0.503944
13	0.814494
14	0.91424
15	0.739482
16	1.10715
17	1.79792
18	1.10294
19	0.826686
20	1.82547
21	2.44347
22	1.07834
23	0.67322
24	1.67278
25	2.78525
26	2.85314
27	2.95859
28	4.7127
29	4.54294
30	7.09946
31	5.40593
32	3.14825
33	4.70617
34	4.79255
35	7.51537
36	6.07095
37	6.88661
38	8.98673
39	9.1565
40	10.0914
41	10.0567
42	10.2788
43	10.4583
44	10.9806
45	11.5696
46	11.2074
47	12.2634
48	12.7382
49	11.3116
50	12.4399
51	12.9531
52	14.0528
53	14.4997
54	13.1343
55	13.8728
56	12.9812
57	11.1484
58	10.4825
59	12.6176
60	13.7299
61	14.0807
62	14.9535
63	15.4452
64	16.4034
65	15.4166
66	13.6072
67	14.9305
68	12.8679
69	16.567
70	15.2207
71	16.8463
72	16.1863
73	17.8963
74	17.7205
75	17.1932
76	16.2185
77	17.7543
78	16.4432
79	19.9932
80	18.7638
81	18.971
82	16.8768
83	17.9532
84	16.0827
85	19.1007
86	19.4109
87	18.7515
88	19.0963
89	18.7384

7th Run:
0	-0.079389
1	0.232458
2	0.0593825
3	0.532863
4	0.327447
5	0.133253
6	0.0785995
7	0.589522
8	0.519688
9	1.12143
10	0.441958
11	0.842368
12	0.930885
13	-0.00129403
14	0.107773
15	1.09136
16	1.27982
17	1.3922
18	2.32918
19	1.52462
20	1.86506
21	1.68692
22	1.35708
23	2.54435
24	3.74296
25	2.60064
26	2.75716
27	4.55774
28	4.276
29	4.50643
30	4.54209
31	5.56482
32	6.23304
33	5.36375
34	5.54387
35	6.98963
36	6.41627
37	6.08796
38	7.98004
39	7.93948
40	8.99028
41	9.23333
42	10.3549
43	10.2013
44	9.5928
45	10.3267
46	10.5737
47	8.52848
48	9.25648
49	10.3544
50	9.19059
51	11.5927
52	11.6818
53	13.3381
54	13.0793
55	13.1416
56	12.9178
57	13.5349
58	14.5853
59	14.1007
60	14.4772
61	15.06
62	15.6417
63	15.136
64	14.5251
65	16.2739
66	13.9268
67	15.2536
68	13.2915
69	16.6142
70	18.0106
71	15.5184
72	16.244
73	17.0227
74	17.2532
75	16.3337
76	17.6651
77	18.4818
78	17.7532
79	17.3409
80	17.9422
81	17.9497
82	18.4501
83	19.1471
84	17.4273
85	17.95
86	19.9807
87	21.5958
88	20.3561
89	20.2093

8th Run:
0	-0.0363797
1	0.0284607
2	0.228101
3	0.139537
4	0.223531
5	-0.0659354
6	0.608917
7	0.771912
8	0.355826
9	0.719761
10	0.569468
11	1.06254
12	0.983975
13	1.20203
14	0.604104
15	0.567701
16	1.79704
17	0.8297
18	0.461649
19	2.20096
20	1.36137
21	1.68476
22	2.01976
23	3.03731
24	4.28472
25	4.35855
26	5.63745
27	5.8224
28	4.55955
29	4.79057
30	4.32053
31	6.86673
32	4.7383
33	6.11632
34	8.21289
35	7.83308
36	9.47764
37	9.45793
38	11.3895
39	11.5727
40	10.4256
41	10.825
42	11.6895
43	10.6625
44	11.2855
45	11.2051
46	12.3458
47	11.222
48	11.7562
49	12.8693
50	12.687
51	11.761
52	12.3667
53	12.2924
54	12.5752
55	15.5012
56	14.8389
57	17.8111
58	17.5518
59	16.4393
60	16.5388
61	17.5059
62	18.1499
63	19.439
64	19.1752
65	19.7038
66	16.8149
67	16.3016
68	18.1291
69	18.3638
70	19.4552
71	19.0506
72	19.604
73	20.6611
74	20.3124
75	18.9788
76	19.1612
77	19.3683
78	21.0692
79	20.0715
80	22.6436
81	22.6137
82	21.9584
83	22.0231
84	22.3841
85	21.5419
86	21.4944
87	22.9595
88	20.9844
89	23.0556

9th Run:
0	0.130725
1	0.200199
2	-0.0722798
3	-0.0341174
4	0.290283
5	0.396999
6	-0.113153
7	0.586726
8	0.191799
9	0.692087
10	0.547119
11	1.32489
12	0.643002
13	0.920766
14	0.154438
15	0.99089
16	1.15288
17	1.61579
18	0.83461
19	1.38122
20	3.25114
21	4.8542
22	3.71881
23	3.022
24	4.7234
25	4.07972
26	4.42391
27	8.31453
28	7.94882
29	7.24568
30	6.55504
31	7.74622
32	7.6161
33	7.03048
34	7.90516
35	8.00542
36	7.63627
37	9.25694
38	9.35646
39	9.51631
40	10.5306
41	10.8195
42	8.62886
43	11.9115
44	12.4852
45	11.3689
46	12.1444
47	12.1752
48	13.0522
49	13.5528
50	14.1764
51	14.1083
52	12.4559
53	13.3453
54	13.2428
55	13.4627
56	12.7136
57	15.6451
58	15.2012
59	14.4275
60	13.5517
61	15.356
62	16.4414
63	18.1118
64	17.2708
65	17.5248
66	18.7515
67	17.3751
68	17.2627
69	18.2232
70	19.3162
71	19.6131
72	19.8253
73	19.8299
74	20.3669
75	21.1755
76	21.4304
77	19.8935
78	19.9356
79	20.7209
80	19.3502
81	20.4038
82	21.9923
83	21.5598
84	20.7143
85	19.7189
86	20.4816
87	19.7466
88	20.543
89	21.554

10th Run:
0	0.0766618
1	0.0544056
2	0.0984645
3	0.045107
4	0.110118
5	0.209949
6	0.597234
7	0.650508
8	0.60144
9	0.759444
10	0.518127
11	0.723967
12	0.0820991
13	0.677001
14	1.12092
15	0.87352
16	0.120252
17	-0.287067
18	2.66582
19	2.49696
20	3.69805
21	3.63139
22	1.22194
23	3.50367
24	3.42512
25	4.54291
26	4.01554
27	2.71187
28	4.76112
29	5.63325
30	6.45477
31	5.74516
32	7.44433
33	8.07361
34	6.85303
35	8.43692
36	6.70131
37	8.63012
38	7.65598
39	7.52248
40	8.9166
41	9.36133
42	8.86033
43	11.6184
44	9.68482
45	10.0704
46	8.80464
47	11.2148
48	11.5478
49	10.0859
50	10.2287
51	10.6843
52	12.9821
53	13.441
54	15.0001
55	14.8243
56	13.1933
57	9.3898
58	14.4091
59	14.8529
60	14.0556
61	13.6581
62	14.8596
63	16.9232
64	16.296
65	14.7655
66	14.5996
67	13.1279
68	13.5745
69	15.9758
70	14.2869
71	17.4589
72	18.2138
73	17.5121
74	16.4259
75	17.9647
76	17.5067
77	17.4706
78	18.4282
79	19.6071
80	19.2352
81	19.4681
82	19.4194
83	20.2064
84	20.5804
85	20.4726
86	19.7634
87	19.0134
88	19.0208
89	18.874

Average over the ten runs:
0	0.0235057
1	0.0365691
2	0.116227
3	0.203835
4	0.243631
5	0.286555
6	0.279255
7	0.508275
8	0.503282
9	0.642428
10	0.478921
11	1.0866
12	0.814073
13	1.01624
14	0.868352
15	1.31025
16	1.36055
17	1.42545
18	1.28675
19	1.80923
20	2.40805
21	2.71616
22	1.95569
23	2.52774
24	3.24769
25	3.20798
26	3.71949
27	4.70188
28	4.75168
29	4.95097
30	5.11652
31	5.77793
32	6.08038
33	6.51799
34	6.64524
35	7.61439
36	7.97772
37	8.41808
38	8.99064
39	9.1987
40	9.76774
41	10.1371
42	10.1594
43	10.55
44	10.8268
45	10.847
46	10.933
47	11.1955
48	11.3502
49	11.9848
50	11.7624
51	12.0558
52	12.1653
53	12.8463
54	13.5351
55	13.6488
56	13.3053
57	13.8424
58	14.8834
59	14.9207
60	14.5022
61	15.3211
62	15.4067
63	16.0986
64	16.3595
65	16.1335
66	15.8595
67	16.1989
68	16.2553
69	17.1474
70	17.5419
71	17.2347
72	17.9567
73	18.3952
74	18.4109
75	18.7306
76	19.0915
77	18.8391
78	18.4702
79	18.775
80	19.3506
81	19.7205
82	19.5159
83	19.9915
84	19.731
85	19.8978
86	19.9994
87	20.1486
88	20.137
89	20.714

Fig-5_Chain Magnetic Moment Angle-External Field Angle_35mT:

External Field Angle(degree)      Chain Magnetic Moment Angle(degree)

1st Run:
0	-0.113777
1	0.104181
2	0.345101
3	0.174432
4	0.250128
5	0.460413
6	0.184877
7	1.02227
8	0.394924
9	0.869939
10	2.0381
11	1.34737
12	1.17687
13	1.67291
14	0.321071
15	3.56808
16	5.37735
17	5.16797
18	4.67397
19	3.85712
20	6.36688
21	6.64379
22	7.25978
23	6.65026
24	7.89759
25	8.37303
26	8.14087
27	9.2127
28	11.0576
29	10.8436
30	11.1166
31	10.3465
32	10.8276
33	10.1458
34	12.2703
35	11.5242
36	13.6483
37	14.6696
38	15.3705
39	15.1299
40	15.3091
41	15.5238
42	15.943
43	17.5754
44	17.381
45	19.3424
46	19.7874
47	20.3144
48	20.5344
49	20.1751
50	20.2362
51	20.2643
52	21.3332
53	21.1447
54	22.6715
55	23.4904
56	23.6528
57	23.8181
58	22.6261
59	22.7567
60	24.9327
61	25.3379
62	25.1246
63	26.0692
64	26.3062
65	26.5828
66	26.9076
67	27.2749
68	27.588
69	27.9447
70	28.1377
71	28.4381
72	28.729
73	29.2881
74	29.5141
75	29.6417
76	29.9555
77	30.299
78	30.8054
79	30.9583
80	31.309
81	31.3773
82	31.5233
83	31.6536
84	31.7895
85	32.0554
86	32.4395
87	32.9516
88	33.1973
89	33.4344

2nd Run:
0	-0.151075
1	0.161916
2	0.170932
3	0.371092
4	0.551457
5	0.519643
6	0.942573
7	0.493416
8	0.670756
9	0.646858
10	1.56368
11	1.55309
12	2.3243
13	1.545
14	1.81862
15	2.11305
16	2.87315
17	2.67476
18	3.36691
19	2.24078
20	4.4143
21	4.33126
22	6.5418
23	5.73605
24	7.47034
25	7.9471
26	6.41598
27	8.80797
28	10.0836
29	7.90596
30	9.07221
31	10.762
32	10.0098
33	11.1409
34	12.0515
35	12.8531
36	12.4962
37	11.6367
38	15.3151
39	15.6772
40	14.2726
41	14.7299
42	14.0402
43	15.2543
44	15.6871
45	16.8011
46	17.724
47	18.5383
48	18.7558
49	17.8428
50	18.1218
51	18.4747
52	18.8679
53	20.7698
54	21.1355
55	21.5436
56	21.7124
57	22.3438
58	22.5916
59	23.0331
60	23.1841
61	23.7057
62	23.7044
63	24.07
64	23.233
65	24.8085
66	25.5116
67	26.0357
68	26.1414
69	26.3076
70	26.5015
71	26.8872
72	27.3927
73	27.5941
74	28.0157
75	28.2256
76	28.3414
77	28.8666
78	29.0419
79	29.0713
80	29.49
81	29.7622
82	30.0451
83	30.3755
84	30.4373
85	30.6293
86	30.8649
87	31.198
88	31.8409
89	35.7723

3rd Run:
0	-0.082318
1	-0.18085
2	0.305069
3	0.32699
4	0.42329
5	0.428722
6	0.584761
7	0.926484
8	0.926874
9	0.752569
10	1.65348
11	2.13148
12	2.1638
13	2.28677
14	2.35521
15	4.67062
16	4.08148
17	3.87243
18	3.81906
19	2.25877
20	3.48353
21	4.67234
22	5.06942
23	4.65685
24	4.9288
25	5.31397
26	5.59726
27	5.51449
28	5.07052
29	8.9959
30	9.93795
31	10.7737
32	12.06
33	11.4743
34	12.2878
35	12.9716
36	12.1579
37	12.8042
38	14.8271
39	14.2929
40	14.4651
41	15.7119
42	14.3251
43	16.7841
44	16.8285
45	16.7493
46	17.0967
47	16.9812
48	18.2694
49	17.5499
50	18.5618
51	18.6073
52	19.8878
53	20.4478
54	20.8034
55	20.6439
56	21.32
57	21.2245
58	21.8996
59	22.5262
60	22.6718
61	23.2231
62	24.9168
63	25.3459
64	26.1401
65	26.7393
66	26.7413
67	27.2374
68	27.3422
69	27.5508
70	27.6462
71	27.882
72	28.2949
73	29.0001
74	29.4289
75	29.6273
76	29.5971
77	29.8576
78	30.181
79	30.3006
80	30.681
81	30.8804
82	31.0288
83	31.1341
84	31.5724
85	31.8354
86	31.7604
87	31.8658
88	32.1836
89	32.3521

4th Run:
0	0.0224527
1	0.0526549
2	0.133564
3	0.187538
4	0.337362
5	0.422819
6	0.488339
7	0.538223
8	0.953259
9	0.981419
10	1.21058
11	1.86644
12	2.0427
13	2.07994
14	2.00313
15	2.97811
16	3.82392
17	2.61924
18	4.20573
19	5.27998
20	5.38966
21	5.78389
22	4.96245
23	6.50009
24	6.10956
25	7.93759
26	7.79406
27	9.15031
28	10.2963
29	10.2247
30	11.7697
31	11.5873
32	13.1083
33	12.575
34	12.464
35	14.3808
36	14.9521
37	15.8565
38	16.33
39	16.3192
40	16.3848
41	16.1727
42	17.5311
43	17.9319
44	18.7253
45	19.0776
46	19.7791
47	20.2774
48	20.8394
49	20.2678
50	21.1413
51	21.8095
52	22.0398
53	22.5948
54	22.6483
55	22.4958
56	22.2937
57	22.3087
58	24.3842
59	24.8369
60	25.2092
61	25.4498
62	26.1468
63	26.4793
64	26.7605
65	26.4618
66	26.5576
67	27.082
68	28.0758
69	28.6443
70	28.656
71	28.7644
72	29.3659
73	29.5751
74	29.6664
75	29.9955
76	30.2855
77	30.6806
78	30.848
79	31.2237
80	31.3648
81	31.5549
82	31.8249
83	31.9524
84	32.3546
85	32.7022
86	32.9583
87	33.3286
88	33.6043
89	33.8823

5th Run:
0	0.0769511
1	0.351783
2	0.243841
3	0.364212
4	0.237336
5	0.507622
6	0.378733
7	1.17173
8	0.607857
9	0.682227
10	0.613896
11	1.18829
12	0.607364
13	2.71418
14	2.54962
15	4.33386
16	4.86044
17	3.50155
18	3.94259
19	1.81873
20	2.7877
21	4.92639
22	5.44867
23	6.85023
24	7.95294
25	9.30839
26	8.56045
27	9.4644
28	10.0187
29	11.1854
30	11.264
31	10.0831
32	10.1501
33	11.7072
34	13.0389
35	13.7828
36	14.4465
37	15.9769
38	16.0509
39	16.4442
40	14.7384
41	13.8059
42	15.4119
43	17.8996
44	18.5464
45	18.1145
46	18.5615
47	20.2839
48	20.6452
49	21.0341
50	21.4538
51	21.3789
52	21.6072
53	21.947
54	22.8273
55	23.2579
56	23.3675
57	23.9842
58	24.652
59	24.635
60	24.7654
61	24.8518
62	25.3046
63	25.6921
64	25.9324
65	26.2385
66	26.6428
67	26.748
68	26.9422
69	27.4589
70	27.8782
71	28.0585
72	28.0702
73	28.5329
74	28.8712
75	29.2372
76	29.5752
77	29.6515
78	30.0383
79	30.3388
80	30.7191
81	31.0953
82	31.3639
83	31.6137
84	31.8637
85	32.1966
86	32.4447
87	32.4188
88	32.6262
89	32.928

6th Run:
0	-0.0476234
1	0.266275
2	0.307794
3	-0.153463
4	0.472323
5	0.494209
6	-0.122109
7	0.77005
8	0.842861
9	1.2958
10	1.41346
11	0.985419
12	1.41539
13	1.91667
14	2.7795
15	1.76787
16	2.7343
17	2.97168
18	2.6689
19	3.24405
20	3.42
21	6.51379
22	7.5305
23	5.54069
24	8.01528
25	7.59748
26	8.48258
27	8.62405
28	10.2346
29	8.82831
30	9.50812
31	9.11347
32	9.8767
33	8.21673
34	10.0344
35	11.8223
36	11.8141
37	10.6228
38	11.2016
39	12.5142
40	15.1834
41	14.281
42	15.1921
43	15.3263
44	17.0033
45	16.9884
46	17.596
47	17.5589
48	17.8186
49	18.2519
50	18.5498
51	19.0201
52	19.0647
53	19.3119
54	19.6816
55	21.8424
56	22.3899
57	22.6121
58	22.728
59	23.1131
60	23.5058
61	24.0287
62	24.3806
63	24.7511
64	25.1397
65	25.4271
66	25.5808
67	25.7452
68	26.1409
69	26.4455
70	26.4753
71	26.9631
72	27.3484
73	27.6132
74	27.564
75	28.0061
76	28.0978
77	28.301
78	28.5733
79	28.9846
80	29.1375
81	29.3341
82	29.6157
83	30.0983
84	30.3218
85	30.4324
86	30.5126
87	30.7756
88	30.8296
89	31.0135

7th Run:
0	0.0229057
1	0.00707689
2	0.287193
3	0.427527
4	0.3686
5	0.492702
6	0.778323
7	0.784643
8	1.44433
9	0.956335
10	1.58861
11	2.23969
12	1.10065
13	0.713963
14	1.49328
15	1.39389
16	1.85416
17	1.6482
18	2.51839
19	3.32822
20	1.59507
21	3.33663
22	4.139
23	4.32807
24	6.08556
25	6.59354
26	6.76675
27	8.66329
28	8.57196
29	10.3071
30	9.92523
31	10.6438
32	10.7706
33	11.7243
34	11.7192
35	12.2058
36	12.2903
37	11.4488
38	13.6568
39	13.2423
40	13.0765
41	15.1789
42	15.3674
43	14.7065
44	16.2767
45	16.6623
46	17.0162
47	17.7338
48	17.9505
49	18.2143
50	18.5335
51	19.0313
52	19.0757
53	19.2298
54	19.5929
55	19.9373
56	20.302
57	21.5895
58	21.7285
59	22.0998
60	22.027
61	22.7171
62	23.0007
63	23.2886
64	23.5256
65	23.7953
66	24.1023
67	24.3312
68	25.2306
69	25.2603
70	25.5816
71	26.1106
72	26.4111
73	26.4659
74	27.0147
75	27.0576
76	27.3813
77	27.6949
78	27.9982
79	28.4156
80	28.5507
81	28.8844
82	28.9535
83	29.0921
84	29.4311
85	29.6368
86	30.0221
87	29.9781
88	30.0121
89	30.1782

8th Run:
0	0.0317148
1	0.114048
2	0.0974939
3	0.129081
4	0.690294
5	0.501723
6	0.570628
7	0.8811
8	0.149269
9	0.312432
10	1.18292
11	1.04715
12	0.16303
13	1.33
14	3.055
15	3.40602
16	3.87344
17	3.86521
18	1.77375
19	4.4948
20	4.20809
21	6.03113
22	5.90645
23	6.77397
24	7.11213
25	8.69756
26	8.33338
27	8.99051
28	9.00844
29	8.96461
30	10.3791
31	10.3312
32	10.6501
33	11.645
34	11.6298
35	11.7062
36	13.8071
37	13.781
38	14.9184
39	15.1428
40	18.6228
41	18.6156
42	19.1637
43	19.453
44	19.8372
45	19.5488
46	20.4527
47	21.1917
48	21.6695
49	21.7374
50	22.3175
51	22.6992
52	23.0492
53	23.4362
54	23.4826
55	22.9931
56	23.3531
57	23.7688
58	23.9183
59	24.2938
60	24.2077
61	24.4569
62	24.5964
63	25.1407
64	25.7971
65	25.8716
66	26.3363
67	26.5059
68	26.9581
69	26.9734
70	27.3515
71	29.6987
72	30.0242
73	30.4054
74	30.6335
75	31.0545
76	31.3585
77	31.464
78	31.7129
79	32.0749
80	32.5655
81	32.7704
82	33.2413
83	33.3811
84	33.9633
85	31.6062
86	34.6492
87	34.7695
88	34.8545
89	35.1035

9th Run:
0	0.0856658
1	0.043309
2	0.0609914
3	0.521763
4	0.618199
5	0.337005
6	0.831837
7	0.640194
8	0.317646
9	0.553282
10	1.97194
11	1.20327
12	1.33708
13	0.716782
14	1.47602
15	2.18139
16	3.82992
17	3.69413
18	4.04093
19	2.64629
20	3.41036
21	3.2102
22	5.52131
23	7.01747
24	7.08411
25	8.13554
26	9.34093
27	11.0145
28	11.7502
29	11.4553
30	12.3304
31	12.6623
32	11.7056
33	12.1009
34	12.8538
35	13.5274
36	13.801
37	14.5901
38	14.1953
39	13.0628
40	14.7927
41	17.5659
42	16.1547
43	18.2072
44	18.2889
45	19.6057
46	20.5245
47	20.5777
48	20.8301
49	21.0765
50	21.7538
51	21.9606
52	22.6679
53	22.8744
54	22.7298
55	23.1698
56	23.7174
57	23.9201
58	23.9898
59	24.3958
60	24.9068
61	25.0473
62	25.6949
63	26.1516
64	26.5113
65	26.927
66	27.0901
67	27.316
68	27.7541
69	28.0848
70	28.3869
71	28.9869
72	29.0264
73	29.1486
74	29.2381
75	29.6906
76	29.9005
77	30.2342
78	30.514
79	30.8211
80	30.9091
81	31.0376
82	31.4957
83	31.9148
84	32.2038
85	32.4617
86	32.6612
87	32.8098
88	33.0566
89	33.1987

10th Run:
0	-0.0471109
1	0.42128
2	0.0373235
3	0.222425
4	0.534239
5	0.827804
6	0.790733
7	0.466426
8	0.708336
9	1.55293
10	1.73919
11	1.7568
12	2.41721
13	2.33802
14	3.01142
15	3.60386
16	3.38972
17	4.04712
18	4.73063
19	4.134
20	4.03723
21	3.3138
22	6.2736
23	5.82876
24	6.06441
25	6.15637
26	6.68774
27	6.83802
28	8.33528
29	9.05061
30	8.55019
31	9.5865
32	10.0535
33	11.3409
34	11.2414
35	11.5162
36	13.2048
37	13.8313
38	14.3407
39	14.4248
40	15.5189
41	16.0644
42	16.1515
43	15.3098
44	15.293
45	16.0644
46	15.8109
47	15.7414
48	16.0669
49	16.3699
50	17.8584
51	18.7231
52	19.0284
53	18.9511
54	18.9804
55	19.3181
56	19.8183
57	20.1934
58	19.8579
59	19.7925
60	21.1862
61	21.4142
62	21.6914
63	22.3579
64	24.3525
65	24.5875
66	24.9387
67	25.3607
68	25.8161
69	26.048
70	26.3131
71	26.6924
72	27.0181
73	27.2744
74	27.5688
75	27.5834
76	27.9096
77	28.5089
78	28.6867
79	28.8806
80	29.1285
81	29.4045
82	29.7687
83	29.92
84	30.237
85	30.3221
86	30.4547
87	30.7832
88	31.0567
89	31.2669

Average over the ten runs:
0	-0.0202214
1	0.134167
2	0.19893
3	0.25716
4	0.448323
5	0.499266
6	0.54287
7	0.769454
8	0.701611
9	0.860379
10	1.49759
11	1.5319
12	1.47484
13	1.73142
14	2.08629
15	3.00168
16	3.66979
17	3.40623
18	3.57409
19	3.33027
20	3.91128
21	4.87632
22	5.8653
23	5.98824
24	6.87207
25	7.60606
26	7.612
27	8.62802
28	9.44272
29	9.77615
30	10.3854
31	10.589
32	10.9212
33	11.2071
34	11.9591
35	12.629
36	13.2618
37	13.5218
38	14.6206
39	14.625
40	15.2364
41	15.765
42	15.9281
43	16.8448
44	17.3867
45	17.8955
46	18.4349
47	18.9199
48	19.338
49	19.252
50	19.8528
51	20.1969
52	20.6622
53	21.0708
54	21.4553
55	21.8692
56	22.1927
57	22.5763
58	22.8376
59	23.1483
60	23.6597
61	24.0232
62	24.4561
63	24.9346
64	25.3698
65	25.7439
66	26.0409
67	26.3637
68	26.7989
69	27.0718
70	27.2928
71	27.8482
72	28.1681
73	28.4898
74	28.7515
75	29.012
76	29.2402
77	29.5558
78	29.84
79	30.107
80	30.3855
81	30.6101
82	30.8861
83	31.1136
84	31.4174
85	31.3878
86	31.8768
87	32.0879
88	32.3262
89	32.913

Fig-5_Moment Angle-External Field Angle_50mT:

External Field Angle(degree)       Chain Magnetic Moment Angle(degree)

1st Run:
0	-0.0172373
1	0.0170633
2	0.253907
3	0.532416
4	0.590748
5	0.758436
6	1.04788
7	0.74897
8	0.498873
9	1.14534
10	1.54985
11	1.89126
12	1.3238
13	2.3597
14	3.04852
15	3.99375
16	5.18286
17	5.69629
18	5.86399
19	6.31216
20	6.30357
21	5.42211
22	7.00246
23	9.26003
24	10.6552
25	11.0912
26	11.5744
27	11.045
28	9.88169
29	11.9846
30	12.8972
31	13.2813
32	14.3091
33	16.2397
34	17.2437
35	17.3709
36	18.3518
37	19.1515
38	19.8669
39	20.3674
40	20.5584
41	20.9623
42	21.7141
43	22.3199
44	22.4995
45	22.9682
46	23.7557
47	24.335
48	24.6547
49	24.8552
50	25.5808
51	25.962
52	26.2831
53	26.7294
54	27.1876
55	27.7027
56	28.1098
57	28.6505
58	29.3352
59	29.8598
60	30.3222
61	30.754
62	31.085
63	31.5908
64	32.301
65	32.7131
66	33.1096
67	33.6
68	35.6483
69	40.249
70	41.1201
71	41.3905
72	41.6311
73	42.5332
74	46.9617
75	49.0132
76	49.7311
77	50.2313
78	58.0888
79	62.1212
80	62.5217
81	62.8924
82	63.2196
83	63.4723
84	66.3336
85	72.6929
86	74.257
87	74.9085
88	75.3909
89	76.1742

2nd Run:
0	0.0392135
1	0.125399
2	0.326852
3	0.344927
4	0.509558
5	0.881049
6	0.396938
7	0.87662
8	1.22301
9	1.62288
10	2.27413
11	2.38564
12	2.41299
13	2.3226
14	3.90783
15	5.17454
16	4.17121
17	3.04716
18	5.88399
19	7.31535
20	7.27106
21	8.40924
22	8.07618
23	10.2993
24	10.4903
25	11.8635
26	11.8898
27	11.9544
28	13.8185
29	14.5499
30	14.8234
31	15.2542
32	15.8808
33	16.7962
34	17.2417
35	17.9191
36	18.2681
37	18.9577
38	19.3763
39	19.8902
40	20.3664
41	21.1907
42	21.4639
43	21.9808
44	22.4441
45	22.9664
46	23.6793
47	24.1262
48	24.4981
49	24.844
50	25.5205
51	25.7806
52	26.0887
53	26.2915
54	27.5207
55	27.7326
56	28.2022
57	28.6512
58	28.955
59	29.6654
60	30.4358
61	30.6809
62	31.0661
63	31.1987
64	31.6223
65	32.1249
66	32.4279
67	32.8898
68	33.2523
69	33.5248
70	34.0093
71	34.461
72	35.3616
73	35.5943
74	36.1015
75	36.664
76	37.2744
77	37.6535
78	37.8446
79	38.3441
80	38.8666
81	39.5408
82	61.2458
83	68.4725
84	73.9689
85	78.957
86	82.97
87	84.7777
88	85.6073
89	86.111

3rd Run:
0	-0.0116178
1	0.0697502
2	0.165392
3	0.331199
4	0.700636
5	0.450871
6	0.516281
7	0.565632
8	1.17319
9	1.20835
10	2.64619
11	2.87733
12	3.06566
13	3.92865
14	3.38361
15	4.86874
16	4.0635
17	4.4282
18	5.05514
19	7.45389
20	7.46702
21	7.21537
22	8.61236
23	9.20972
24	8.25741
25	8.77164
26	11.3666
27	11.0831
28	12.231
29	13.3192
30	14.854
31	14.8178
32	15.0023
33	16.8086
34	17.4023
35	17.737
36	17.9325
37	18.3683
38	18.7477
39	19.576
40	19.9769
41	20.7345
42	21.0625
43	21.3737
44	22.4993
45	23.2931
46	23.6308
47	23.7938
48	24.4787
49	25.069
50	25.6
51	26.1548
52	26.4741
53	27.0643
54	27.6075
55	27.917
56	28.2579
57	28.5849
58	29.0305
59	29.4416
60	29.9157
61	30.4662
62	31.0076
63	31.5379
64	31.8598
65	32.3337
66	32.5645
67	33.1508
68	33.7688
69	34.1997
70	34.9447
71	35.3238
72	35.7064
73	36.0979
74	36.5278
75	36.9832
76	37.3656
77	37.6733
78	38.0045
79	39.4574
80	67.884
81	75.615
82	80.0061
83	82.0435
84	81.7571
85	82.4068
86	84.1881
87	85.039
88	85.2664
89	85.9356

4th Run:
0	-0.0744736
1	0.074704
2	0.40648
3	0.504217
4	0.0573302
5	0.5669
6	1.09508
7	1.29091
8	0.758991
9	1.36026
10	1.66911
11	1.80138
12	2.36013
13	1.68388
14	4.196
15	4.62936
16	3.26034
17	2.81743
18	5.74585
19	8.59288
20	7.63736
21	9.83706
22	9.74561
23	10.8074
24	11.7259
25	11.7945
26	12.8352
27	13.2238
28	12.82
29	14.2658
30	14.377
31	12.5117
32	13.7124
33	15.7119
34	16.4164
35	17.0413
36	17.478
37	17.5949
38	17.8964
39	18.4235
40	19.0105
41	19.7335
42	20.2789
43	20.803
44	21.2609
45	22.0403
46	22.5128
47	22.8421
48	23.1204
49	23.8808
50	23.943
51	24.4046
52	25.1982
53	25.39
54	25.8493
55	26.0146
56	26.6675
57	27.1676
58	27.8092
59	28.4785
60	28.6948
61	29.0038
62	29.371
63	29.664
64	30.2127
65	30.7592
66	31.2404
67	31.5377
68	31.8237
69	32.358
70	32.8163
71	33.392
72	33.6283
73	34.0346
74	34.5758
75	35.019
76	37.919
77	45.541
78	60.3353
79	74.5218
80	76.656
81	78.1583
82	79.2985
83	80.8209
84	81.8499
85	82.9064
86	83.9864
87	84.4454
88	85.4733
89	86.0027

5th Run:
0	-0.0787519
1	0.242236
2	0.00975581
3	0.261674
4	0.466446
5	1.03507
6	1.41258
7	1.52095
8	0.935915
9	1.1419
10	1.11263
11	1.83817
12	2.77868
13	2.44338
14	2.39064
15	2.54471
16	5.19183
17	5.03842
18	6.14514
19	6.19637
20	6.036
21	8.88927
22	8.53816
23	8.1839
24	11.1977
25	12.6107
26	12.0392
27	12.6561
28	14.5299
29	14.7637
30	15.9057
31	16.1451
32	15.5761
33	15.8547
34	17.4457
35	17.8335
36	18.5273
37	18.972
38	19.5316
39	20.0352
40	20.4613
41	20.8569
42	21.5233
43	22.4044
44	22.7641
45	23.3073
46	23.587
47	23.72
48	24.2561
49	25.1469
50	25.6781
51	26.0874
52	26.5372
53	27.021
54	27.5203
55	27.9873
56	28.4574
57	28.8087
58	29.1299
59	29.4931
60	30.3122
61	30.663
62	30.8509
63	31.2216
64	31.5775
65	32.0919
66	32.7284
67	33.1661
68	33.5563
69	34.0277
70	34.5798
71	34.9327
72	35.3212
73	35.6611
74	36.0991
75	36.862
76	37.2382
77	37.9632
78	38.2958
79	38.6116
80	39.3231
81	39.9531
82	40.3269
83	49.6012
84	73.7706
85	74.3258
86	74.9314
87	75.5932
88	77.5831
89	77.9331

6th Run:
0	-0.109025
1	0.0835075
2	-0.0814018
3	0.258092
4	0.58829
5	0.876912
6	1.1316
7	1.54434
8	1.20596
9	1.51507
10	2.34957
11	2.19533
12	2.51636
13	3.17634
14	2.53832
15	2.3709
16	4.18303
17	6.50869
18	5.69329
19	5.55609
20	7.88109
21	7.41396
22	8.75577
23	10.0756
24	10.8746
25	12.8455
26	12.9506
27	13.8204
28	13.116
29	14.3927
30	14.5143
31	15.9211
32	16.3449
33	16.8726
34	17.3976
35	17.9362
36	18.6659
37	18.9909
38	19.6379
39	20.1869
40	20.6939
41	21.0658
42	21.3068
43	21.7574
44	22.6153
45	23.3137
46	23.7231
47	23.8211
48	24.125
49	24.3944
50	24.981
51	25.5893
52	26.2947
53	26.5024
54	27.0745
55	27.3574
56	27.8203
57	28.57
58	29.2103
59	29.6657
60	29.9329
61	30.529
62	31.036
63	31.5245
64	31.8275
65	32.397
66	32.8724
67	33.4703
68	33.8064
69	34.1061
70	34.6828
71	35.0828
72	35.6385
73	35.7736
74	36.3258
75	36.8827
76	37.2162
77	37.7386
78	41.7043
79	51.0979
80	59.9852
81	61.1839
82	67.2773
83	75.3766
84	76.75
85	77.5991
86	78.2334
87	78.7731
88	79.6652
89	82.6079

7th Run:
0	0.0004782
1	0.155481
2	0.101664
3	0.101491
4	0.350365
5	0.522639
6	0.679505
7	1.00868
8	1.00574
9	0.895212
10	1.61014
11	2.61881
12	2.02004
13	2.20256
14	3.67975
15	4.56422
16	6.09295
17	7.00641
18	7.44014
19	7.51778
20	7.18535
21	8.22372
22	10.7465
23	9.4903
24	10.7143
25	11.2185
26	12.4552
27	13.1337
28	14.6717
29	14.6031
30	15.9431
31	15.5755
32	15.5756
33	16.7783
34	17.1288
35	18.8175
36	19.1193
37	19.4946
38	20.1703
39	20.5369
40	20.9185
41	21.6554
42	22.2313
43	22.4636
44	23.1759
45	23.7218
46	24.3407
47	24.6276
48	24.7357
49	25.3666
50	26.2689
51	26.9859
52	27.4659
53	28.0106
54	28.541
55	28.7252
56	29.2235
57	29.8985
58	30.0634
59	30.9005
60	31.1631
61	31.7547
62	32.2698
63	32.5822
64	32.9198
65	33.1214
66	33.9594
67	34.207
68	34.8164
69	35.0785
70	35.6589
71	36.1085
72	36.6238
73	37.1416
74	37.6366
75	37.9658
76	41.7092
77	45.6639
78	45.8515
79	47.7992
80	54.0586
81	71.1854
82	75.3594
83	75.6556
84	76.1925
85	76.8422
86	77.2129
87	77.6306
88	78.2666
89	78.2391

8th Run:
0	0.00543347
1	0.123706
2	0.387177
3	0.541032
4	0.684444
5	0.953178
6	0.37822
7	1.21342
8	1.20198
9	0.693313
10	1.55331
11	2.85185
12	2.86504
13	3.33671
14	4.20418
15	4.9056
16	4.24689
17	5.51929
18	5.44013
19	6.82989
20	7.08411
21	7.1335
22	8.24778
23	6.85939
24	7.61868
25	9.12596
26	11.1471
27	12.064
28	13.1396
29	13.9061
30	15.567
31	15.7836
32	16.1865
33	16.1222
34	16.6901
35	17.3969
36	17.5629
37	18.0024
38	18.3305
39	19.2635
40	19.814
41	20.4163
42	20.5727
43	20.9118
44	21.5382
45	22.2039
46	22.5455
47	23.0511
48	23.7502
49	24.2872
50	24.6044
51	25.033
52	25.5441
53	25.7429
54	26.2067
55	26.6019
56	26.9563
57	27.3557
58	27.8195
59	28.5982
60	28.8015
61	29.1213
62	29.6659
63	30.1123
64	30.6945
65	31.274
66	31.6919
67	32.2537
68	32.4849
69	32.9382
70	33.2432
71	33.5255
72	34.1183
73	34.547
74	34.8724
75	35.2655
76	35.5917
77	36.0604
78	47.2841
79	52.3814
80	55.8283
81	66.8315
82	77.135
83	78.5187
84	80.2244
85	80.7882
86	81.3142
87	82.4005
88	83.0617
89	84.1131

9th Run:
0	0.0337636
1	0.0770754
2	0.200704
3	0.579014
4	0.192114
5	0.315204
6	0.734509
7	1.06666
8	0.294347
9	1.29861
10	1.52671
11	2.54779
12	1.67648
13	3.99906
14	5.21603
15	4.96856
16	5.70733
17	6.62654
18	7.08101
19	6.60792
20	7.26006
21	8.53237
22	8.59276
23	10.2314
24	10.615
25	10.7488
26	11.9858
27	11.4273
28	13.5168
29	14.2105
30	13.7676
31	14.2762
32	14.676
33	15.691
34	15.8818
35	14.9889
36	15.8123
37	17.5736
38	18.212
39	18.8335
40	19.3844
41	19.9625
42	20.3287
43	20.5298
44	22.7951
45	23.2653
46	24.1373
47	24.8804
48	24.7098
49	25.41
50	26.3109
51	26.694
52	27.0279
53	27.4776
54	27.712
55	28.3604
56	29.3916
57	29.5187
58	30.0694
59	30.2486
60	30.5223
61	31.0068
62	31.6051
63	31.8704
64	32.2883
65	33.0935
66	33.3369
67	34.0503
68	34.578
69	34.9473
70	35.1664
71	35.8157
72	36.2992
73	36.8913
74	37.2945
75	37.6019
76	38.1155
77	38.588
78	65.3097
79	68.2989
80	69.195
81	69.4539
82	69.7731
83	70.7941
84	71.2387
85	71.665
86	72.3818
87	72.9731
88	73.1873
89	73.0699

10th Run:
0	0.0407735
1	0.175056
2	0.0785943
3	-0.00515688
4	0.84831
5	0.570237
6	0.390246
7	1.32794
8	0.94212
9	1.53101
10	1.76473
11	1.72818
12	2.35973
13	2.32464
14	1.93118
15	2.94162
16	3.77156
17	5.25682
18	5.4331
19	5.19126
20	6.12314
21	6.11764
22	8.38621
23	7.92005
24	9.50142
25	9.73627
26	10.9392
27	12.5122
28	13.9585
29	14.1279
30	15.7375
31	16.0782
32	16.3784
33	16.6598
34	17.3579
35	17.4812
36	18.0021
37	18.8065
38	18.8728
39	19.489
40	19.7913
41	20.5996
42	21.2445
43	21.8642
44	22.2186
45	22.7899
46	23.2859
47	23.9558
48	24.3241
49	24.6917
50	24.8442
51	25.2909
52	26.0669
53	26.5404
54	27.1349
55	27.3973
56	28.2107
57	28.6462
58	28.9339
59	29.5475
60	30.2637
61	30.4976
62	30.7376
63	31.1645
64	31.373
65	31.7433
66	32.2223
67	32.7675
68	33.1274
69	33.5375
70	33.8967
71	34.2634
72	34.593
73	35.1689
74	35.8139
75	36.2276
76	36.6764
77	36.945
78	37.4548
79	37.7977
80	38.6685
81	39.0268
82	58.5786
83	78.2059
84	78.8545
85	80.0571
86	81.1434
87	81.3445
88	82.2051
89	82.868

Average over the 10 runs:
0	-0.0171443
1	0.114398
2	0.184912
3	0.344891
4	0.498824
5	0.69305
6	0.778284
7	1.11641
8	0.924013
9	1.24119
10	1.80564
11	2.27357
12	2.33789
13	2.77775
14	3.44961
15	4.0962
16	4.58715
17	5.19453
18	5.97818
19	6.75736
20	7.02488
21	7.71942
22	8.67038
23	9.23371
24	10.1651
25	10.9807
26	11.9183
27	12.292
28	13.1684
29	14.0123
30	14.8387
31	14.9645
32	15.3642
33	16.3535
34	17.0206
35	17.4522
36	17.972
37	18.5912
38	19.0642
39	19.6602
40	20.0976
41	20.7178
42	21.1727
43	21.6409
44	22.3811
45	22.987
46	23.5198
47	23.9153
48	24.2653
49	24.7946
50	25.3332
51	25.7982
52	26.2981
53	26.677
54	27.2355
55	27.5796
56	28.1297
57	28.5852
58	29.0356
59	29.5899
60	30.0364
61	30.4477
62	30.8695
63	31.2467
64	31.6676
65	32.1652
66	32.6154
67	33.1093
68	33.6863
69	34.4967
70	35.0118
71	35.4296
72	35.8921
73	36.3443
74	37.2209
75	37.8485
76	38.8837
77	40.4058
78	47.0173
79	51.0431
80	56.2987
81	60.3841
82	67.222
83	72.2961
84	76.094
85	77.824
86	79.0619
87	79.7886
88	80.5707
89	81.3055

Fig-5_Moment Angle-External Field Angle_150mT:

External Magnetic Field(degree)        Chain Magnetic Moment Angle(degree)

1st Run:
0	0.0158566
1	0.225077
2	0.240468
3	0.487114
4	0.761667
5	1.77627
6	0.896341
7	2.17755
8	3.15357
9	4.11131
10	5.05526
11	6.74818
12	7.43911
13	8.96347
14	9.50778
15	10.2534
16	11.2332
17	11.9286
18	12.7336
19	13.4122
20	14.2048
21	14.8954
22	15.3727
23	16.0285
24	16.8354
25	17.8362
26	18.656
27	19.5813
28	20.5492
29	21.246
30	22.2404
31	22.9328
32	23.6707
33	24.4817
34	25.1478
35	25.7267
36	26.7829
37	27.644
38	28.5018
39	29.4195
40	30.1134
41	30.9942
42	31.8727
43	32.3691
44	33.3892
45	37.2287
46	38.3288
47	41.1494
48	42.5462
49	43.6159
50	44.7167
51	45.8058
52	47.5989
53	48.9658
54	50.4711
55	51.9399
56	52.7816
57	53.3061
58	54.1222
59	55.1427
60	56.3177
61	57.281
62	58.6239
63	59.846
64	60.6883
65	62.2473
66	63.0804
67	64.0045
68	64.8571
69	65.9005
70	66.8069
71	67.7517
72	68.7022
73	69.7639
74	71.08
75	72.038
76	72.8384
77	73.7878
78	74.8208
79	75.8229
80	76.766
81	78.454
82	79.2275
83	80.1316
84	81.1841
85	81.8631
86	82.5924
87	82.9677
88	83.5195
89	84.5995

2nd Run:
0	-0.0639816
1	0.184829
2	0.419614
3	0.819926
4	0.824509
5	1.48587
6	2.45574
7	3.26966
8	3.46297
9	3.28964
10	5.67225
11	7.20391
12	7.89347
13	8.62966
14	9.34775
15	10.0789
16	10.7722
17	11.449
18	12.3539
19	13.2331
20	14.0236
21	14.8206
22	15.5159
23	16.2505
24	17.0808
25	17.8457
26	18.7256
27	19.7427
28	20.4418
29	21.4478
30	22.165
31	23.0453
32	23.8302
33	24.5288
34	25.3471
35	26.0326
36	26.9997
37	27.6559
38	28.4999
39	29.5155
40	30.336
41	31.1821
42	31.9683
43	32.8179
44	34.0614
45	36.6052
46	39.9105
47	40.3792
48	43.6523
49	46.4166
50	47.4391
51	48.8396
52	49.7787
53	51.4396
54	52.47
55	53.4845
56	54.36
57	55.6223
58	56.8579
59	57.7845
60	58.9556
61	59.9142
62	60.9352
63	61.9465
64	62.6988
65	64.0618
66	65.2163
67	66.3886
68	66.9879
69	67.9425
70	69.3926
71	70.4291
72	71.2891
73	72.2586
74	73.2137
75	74.4461
76	75.2609
77	76.102
78	76.7506
79	77.6501
80	78.6127
81	79.2383
82	80.7464
83	81.8648
84	82.711
85	84.1033
86	84.8986
87	85.6641
88	86.4175
89	87.0678

3rd Run:
0	0.00339773
1	0.170661
2	0.357674
3	0.951236
4	1.41757
5	1.49231
6	1.59469
7	2.43989
8	3.20333
9	5.28795
10	5.97893
11	6.80766
12	7.44226
13	7.97706
14	8.59614
15	9.28633
16	9.92048
17	11.5915
18	12.3548
19	13.1289
20	14.124
21	14.7887
22	15.7212
23	16.4949
24	17.1525
25	17.9325
26	18.6412
27	19.4942
28	20.1557
29	20.9594
30	21.8935
31	22.8392
32	23.5574
33	24.5136
34	25.1447
35	25.8938
36	26.6974
37	27.5539
38	28.3475
39	29.4264
40	30.6075
41	31.2694
42	32.0146
43	32.784
44	33.6036
45	34.1943
46	37.2262
47	38.388
48	39.4243
49	41.9415
50	44.7238
51	47.5547
52	49.0445
53	50.417
54	52.258
55	53.4049
56	54.2269
57	55.2616
58	56.0232
59	57.0182
60	58.3391
61	59.5509
62	60.6562
63	61.6228
64	62.6369
65	63.5874
66	65.0823
67	66.0798
68	66.9782
69	68.0267
70	68.6507
71	69.7926
72	71.457
73	72.2935
74	73.5964
75	74.5727
76	75.5302
77	76.2401
78	77.3298
79	78.7147
80	79.5901
81	80.5779
82	81.4328
83	82.4721
84	83.2525
85	84.3279
86	85.3146
87	86.1087
88	86.8014
89	87.179

4th Run:
0	-0.00172598
1	0.0914916
2	0.397236
3	0.432881
4	1.4131
5	1.22025
6	1.66248
7	3.2397
8	3.91687
9	5.54145
10	6.55292
11	7.35649
12	8.19169
13	9.04683
14	10.0367
15	10.9063
16	11.804
17	12.4699
18	12.8212
19	13.742
20	14.9432
21	15.5934
22	15.9566
23	16.585
24	17.4418
25	18.1577
26	19.3683
27	20.3137
28	20.9014
29	21.565
30	22.6361
31	23.4025
32	24.2819
33	25.1927
34	25.8043
35	26.4638
36	27.1402
37	28.0187
38	28.8433
39	29.7452
40	30.6657
41	31.5557
42	32.3631
43	33.2603
44	34.2719
45	35.3493
46	36.1154
47	37.2325
48	40.1901
49	42.275
50	44.6079
51	49.1178
52	50.6721
53	51.6871
54	53.3977
55	54.2423
56	54.8677
57	55.8998
58	57.364
59	58.2526
60	59.1665
61	60.3067
62	61.3317
63	62.5303
64	63.58
65	64.2538
66	65.2009
67	66.4688
68	67.6348
69	68.602
70	69.3743
71	70.3529
72	71.3596
73	72.6642
74	73.4704
75	74.3241
76	75.2196
77	76.4538
78	77.6558
79	78.5554
80	79.6841
81	80.4977
82	81.5846
83	82.1696
84	83.4083
85	83.9836
86	84.7737
87	85.4887
88	86.1809
89	87.0082

5th Run:
0	-0.00317966
1	0.171973
2	0.529318
3	0.653945
4	1.10082
5	1.32938
6	2.0985
7	2.62929
8	3.65597
9	4.53331
10	6.0176
11	7.44203
12	8.18247
13	8.81083
14	9.72951
15	10.5585
16	11.2391
17	11.9696
18	12.5643
19	13.4407
20	14.1753
21	15.1051
22	15.7185
23	16.5574
24	17.1852
25	18.1382
26	19.1809
27	20.0937
28	20.9258
29	21.9613
30	22.7022
31	23.3771
32	24.0904
33	24.7313
34	25.4051
35	26.1528
36	26.9027
37	27.7621
38	28.7505
39	29.6212
40	30.3371
41	31.368
42	33.2542
43	35.6755
44	36.8531
45	38.1178
46	38.914
47	39.9915
48	40.7682
49	43.0596
50	44.0863
51	48.4302
52	50.0739
53	50.9617
54	51.9585
55	53.0859
56	53.8125
57	54.8894
58	56.5018
59	57.4992
60	58.8015
61	59.7039
62	60.694
63	61.8668
64	62.426
65	63.4791
66	64.4698
67	65.2312
68	66.2935
69	67.5408
70	68.4238
71	69.3903
72	70.318
73	71.2971
74	72.2546
75	73.0389
76	74.3848
77	75.4224
78	76.5477
79	77.5728
80	78.3474
81	79.2515
82	80.2806
83	81.2471
84	82.1392
85	83.1167
86	83.9968
87	84.8969
88	85.707
89	85.9775

6th Run:
0	-0.0369905
1	0.174344
2	0.541095
3	0.806318
4	0.46976
5	1.4528
6	1.32999
7	2.19304
8	3.67632
9	4.72584
10	5.64883
11	7.26539
12	8.09091
13	8.6586
14	9.67101
15	10.4517
16	10.9107
17	11.5316
18	12.4314
19	13.0548
20	13.9466
21	14.6361
22	15.6321
23	16.5196
24	17.5748
25	18.5453
26	19.4662
27	20.1262
28	20.9774
29	21.7003
30	22.3375
31	23.0821
32	23.7948
33	24.6026
34	25.5323
35	26.0554
36	26.7857
37	27.6057
38	28.4192
39	29.1949
40	30.1226
41	30.9709
42	31.7985
43	32.5949
44	33.4021
45	34.27
46	35.8999
47	41.4199
48	44.8086
49	45.868
50	46.6923
51	47.6893
52	48.9973
53	49.9735
54	50.8108
55	52.0046
56	53.0881
57	55.1472
58	56.8409
59	58.3655
60	59.7807
61	60.6659
62	61.2572
63	62.0748
64	62.9675
65	64.0693
66	65.0932
67	66.0391
68	67.0217
69	68.2421
70	69.2374
71	69.9868
72	71.1201
73	72.5909
74	73.4698
75	74.5321
76	75.6041
77	76.8537
78	77.8432
79	78.7215
80	79.7603
81	80.7366
82	81.4786
83	82.5604
84	83.3035
85	84.0758
86	84.8997
87	85.7363
88	86.5607
89	87.5164

7th Run:
0	0.019561
1	0.185825
2	0.28098
3	0.883644
4	1.49709
5	1.65542
6	2.32018
7	2.48155
8	3.99181
9	4.30649
10	5.34644
11	6.78118
12	7.38107
13	8.00285
14	9.57023
15	10.6841
16	11.2465
17	11.7934
18	12.4907
19	13.3483
20	14.1538
21	14.7495
22	15.4729
23	16.5145
24	17.8694
25	18.5768
26	19.3108
27	19.9479
28	20.9413
29	21.9268
30	22.6014
31	23.4533
32	24.4635
33	24.9487
34	25.8226
35	26.8055
36	27.7934
37	28.58
38	29.3594
39	30.1505
40	30.8085
41	31.8103
42	32.9845
43	33.6855
44	34.4951
45	35.2649
46	37.6265
47	39.7158
48	42.4365
49	45.0198
50	45.9428
51	46.8451
52	47.8301
53	49.2222
54	50.2825
55	51.1029
56	51.7989
57	53.1454
58	54.084
59	55.1198
60	56.3792
61	58.974
62	59.4851
63	60.6281
64	61.4595
65	62.1648
66	63.0185
67	64.2641
68	65.9142
69	66.977
70	67.8886
71	69.3909
72	70.4835
73	71.351
74	72.1852
75	72.8905
76	74.1665
77	75.3571
78	76.0109
79	77.0708
80	78.0684
81	78.8487
82	79.8193
83	80.8306
84	81.6367
85	82.4314
86	83.2009
87	84.0432
88	85.1381
89	85.6073

8th Run:
0	0.0169121
1	0.285642
2	0.301374
3	0.873486
4	1.26487
5	2.3355
6	2.70567
7	2.37197
8	4.80034
9	4.88636
10	6.69421
11	7.34108
12	8.16442
13	8.84733
14	9.6277
15	10.3061
16	11.0384
17	12.0063
18	12.6542
19	13.3463
20	14.386
21	15.2077
22	15.9525
23	17.0563
24	17.8045
25	18.7942
26	19.6173
27	20.2186
28	21.2595
29	22.2956
30	23.1601
31	23.8515
32	24.4391
33	25.2513
34	26.0902
35	26.9098
36	27.7842
37	28.6657
38	29.4014
39	30.2615
40	31.3811
41	32.1348
42	33.0789
43	33.8457
44	34.4977
45	35.2527
46	36.2113
47	38.3455
48	39.7648
49	42.8602
50	44.3428
51	45.3744
52	46.5455
53	47.4261
54	48.8799
55	50.3498
56	51.3656
57	52.8942
58	54.7954
59	56.0564
60	57.0254
61	58.0578
62	58.8685
63	59.885
64	61.1873
65	61.9958
66	63.1503
67	64.2303
68	65.288
69	66.121
70	67.0217
71	68.1883
72	69.3995
73	70.2526
74	71.245
75	72.4436
76	73.2807
77	74.0789
78	75.3927
79	76.4692
80	77.1184
81	77.9005
82	78.7594
83	79.7758
84	80.4759
85	81.3703
86	82.2819
87	83.0989
88	83.6822
89	84.3382

9th Run:
0	0.00344758
1	0.161191
2	0.454189
3	0.726814
4	1.3654
5	1.97133
6	3.03669
7	3.42567
8	3.96817
9	5.81718
10	6.50886
11	6.90025
12	7.95535
13	8.59431
14	9.43873
15	10.2363
16	10.9036
17	11.6567
18	12.5275
19	13.2632
20	13.9776
21	14.7749
22	15.4849
23	16.2868
24	17.4177
25	18.0471
26	19.1387
27	19.9278
28	20.712
29	22.2001
30	22.9273
31	23.7166
32	24.5576
33	25.3373
34	25.9883
35	26.6965
36	27.3839
37	28.3862
38	29.111
39	29.6202
40	30.3408
41	31.0698
42	31.9419
43	32.7148
44	33.649
45	34.6087
46	37.4187
47	38.0075
48	41.3697
49	42.4009
50	43.8996
51	44.6523
52	45.7062
53	48.2838
54	49.2222
55	50.1291
56	51.5458
57	52.9678
58	53.7445
59	54.928
60	56.1453
61	57.2945
62	58.3689
63	59.7933
64	60.7851
65	61.4938
66	62.9348
67	63.8435
68	64.9293
69	65.9503
70	67.3317
71	68.3573
72	69.5525
73	70.699
74	71.736
75	72.1915
76	73.4039
77	74.4604
78	75.5978
79	76.3678
80	77.0577
81	77.7395
82	78.9862
83	79.7294
84	80.2863
85	81.1916
86	81.7989
87	82.8079
88	84.5004
89	85.0378

10th Run:
0	-0.0362346
1	0.0915862
2	0.488577
3	0.60148
4	0.3619
5	1.3799
6	1.42685
7	3.11722
8	3.62946
9	4.09031
10	5.62085
11	6.64178
12	8.21616
13	8.96335
14	9.5382
15	10.1914
16	11.219
17	12.0402
18	12.8485
19	13.6491
20	14.5265
21	15.1638
22	15.955
23	16.8576
24	17.7088
25	18.6576
26	19.3806
27	20.1043
28	20.6844
29	21.4678
30	22.2081
31	23.2301
32	24.1588
33	25.0944
34	25.7506
35	26.5255
36	27.3004
37	28.0822
38	28.8758
39	29.5249
40	30.4349
41	31.113
42	31.8577
43	32.6386
44	33.5248
45	34.9654
46	37.49
47	40.3896
48	43.2911
49	46.3323
50	48.2417
51	49.5395
52	50.4406
53	51.3311
54	52.4762
55	53.5402
56	54.0888
57	55.0673
58	56.3348
59	57.2352
60	58.0343
61	59.1877
62	60.5628
63	61.6342
64	62.4089
65	63.2076
66	63.784
67	64.8766
68	65.9686
69	67.719
70	68.3332
71	69.2471
72	70.3432
73	71.4685
74	71.9784
75	72.9622
76	74.1797
77	74.7303
78	76.2108
79	77.3848
80	78.1669
81	79.1306
82	79.6812
83	80.7945
84	81.4523
85	82.4635
86	83.5791
87	84.4397
88	84.8757
89	85.3272

Average over the ten runs:
0	-0.00829373
1	0.174262
2	0.401052
3	0.723684
4	1.04767
5	1.6099
6	1.95271
7	2.73455
8	3.74588
9	4.65898
10	5.90961
11	7.04879
12	7.89569
13	8.64943
14	9.50638
15	10.2953
16	11.0287
17	11.8437
18	12.578
19	13.3619
20	14.2461
21	14.9735
22	15.6782
23	16.5151
24	17.4071
25	18.2531
26	19.1486
27	19.955
28	20.7549
29	21.677
30	22.4872
31	23.2931
32	24.0844
33	24.8682
34	25.6033
35	26.3262
36	27.157
37	27.9954
38	28.811
39	29.648
40	30.5148
41	31.3468
42	32.3134
43	33.2386
44	34.1748
45	35.5857
46	37.5141
47	39.5019
48	41.8252
49	43.979
50	45.4693
51	47.3849
52	48.6688
53	49.9708
54	51.2227
55	52.3284
56	53.1936
57	54.4201
58	55.6669
59	56.7402
60	57.8945
61	59.0937
62	60.0784
63	61.1828
64	62.0838
65	63.0561
66	64.1031
67	65.1426
68	66.1873
69	67.3022
70	68.2461
71	69.2887
72	70.4025
73	71.4639
74	72.423
75	73.344
76	74.3869
77	75.3487
78	76.416
79	77.433
80	78.3172
81	79.2375
82	80.1997
83	81.1576
84	81.985
85	82.8927
86	83.7337
87	84.5252
88	85.3383
89	85.9659

Fig-5_Number of Bound Particles-External Field Angle-20mT:

External Field Angle(degree)        Number Of Bound Particles

1st Run:
0	18
1	17
2	19
3	15
4	16
5	18
6	19
7	16
8	17
9	17
10	15
11	19
12	18
13	17
14	19
15	16
16	17
17	13
18	16
19	15
20	17
21	16
22	20
23	17
24	17
25	14
26	15
27	16
28	17
29	14
30	16
31	13
32	18
33	15
34	14
35	14
36	16
37	17
38	13
39	18
40	16
41	15
42	14
43	15
44	12
45	14
46	15
47	14
48	14
49	14
50	13
51	13
52	17
53	15
54	12
55	15
56	11
57	14
58	15
59	16
60	14
61	14
62	14
63	16
64	13
65	16
66	14
67	14
68	13
69	14
70	14
71	13
72	12
73	12
74	13
75	13
76	11
77	13
78	11
79	14
80	16
81	14
82	14
83	15
84	12
85	9
86	15
87	11
88	13
89	10

2nd Run:
0	18
1	15
2	15
3	18
4	17
5	17
6	17
7	17
8	17
9	18
10	14
11	16
12	16
13	14
14	17
15	19
16	16
17	15
18	17
19	19
20	17
21	14
22	16
23	16
24	15
25	14
26	15
27	16
28	13
29	12
30	14
31	12
32	9
33	16
34	14
35	12
36	15
37	12
38	13
39	16
40	12
41	15
42	16
43	15
44	14
45	12
46	11
47	15
48	13
49	16
50	15
51	12
52	15
53	13
54	12
55	13
56	15
57	13
58	12
59	15
60	14
61	13
62	13
63	14
64	13
65	15
66	14
67	14
68	12
69	12
70	14
71	13
72	14
73	12
74	13
75	14
76	14
77	15
78	12
79	13
80	12
81	15
82	14
83	14
84	10
85	17
86	13
87	11
88	13
89	13

3rd Run:
0	17
1	12
2	17
3	16
4	18
5	16
6	18
7	16
8	17
9	16
10	18
11	18
12	20
13	16
14	15
15	19
16	17
17	17
18	17
19	16
20	16
21	17
22	16
23	18
24	17
25	16
26	17
27	17
28	18
29	16
30	16
31	15
32	13
33	15
34	15
35	12
36	15
37	16
38	15
39	14
40	15
41	14
42	15
43	12
44	14
45	15
46	12
47	14
48	15
49	15
50	12
51	16
52	16
53	14
54	14
55	15
56	12
57	15
58	15
59	12
60	16
61	11
62	15
63	12
64	14
65	14
66	17
67	15
68	16
69	16
70	12
71	15
72	15
73	15
74	11
75	10
76	14
77	14
78	14
79	14
80	15
81	13
82	15
83	10
84	11
85	13
86	11
87	13
88	13
89	12

4th Run:
0	19
1	19
2	18
3	14
4	16
5	19
6	16
7	16
8	16
9	16
10	17
11	17
12	16
13	18
14	18
15	18
16	16
17	18
18	17
19	17
20	17
21	18
22	16
23	15
24	14
25	14
26	15
27	16
28	15
29	11
30	17
31	15
32	16
33	16
34	14
35	14
36	12
37	16
38	14
39	13
40	16
41	15
42	12
43	12
44	11
45	13
46	15
47	14
48	15
49	13
50	13
51	15
52	15
53	15
54	15
55	14
56	15
57	15
58	13
59	14
60	14
61	14
62	12
63	14
64	15
65	16
66	13
67	14
68	13
69	15
70	13
71	14
72	14
73	14
74	16
75	13
76	15
77	14
78	13
79	15
80	15
81	14
82	15
83	16
84	15
85	14
86	16
87	14
88	14
89	11

5th Run:
0	19
1	16
2	19
3	16
4	17
5	20
6	18
7	15
8	19
9	19
10	18
11	19
12	14
13	15
14	18
15	18
16	17
17	17
18	13
19	15
20	14
21	16
22	14
23	14
24	18
25	12
26	16
27	16
28	15
29	17
30	16
31	12
32	15
33	17
34	16
35	14
36	16
37	14
38	13
39	12
40	9
41	10
42	10
43	11
44	14
45	11
46	12
47	15
48	14
49	14
50	15
51	13
52	13
53	15
54	13
55	16
56	15
57	15
58	16
59	15
60	12
61	16
62	15
63	16
64	13
65	15
66	16
67	14
68	15
69	14
70	15
71	12
72	11
73	15
74	14
75	14
76	13
77	13
78	14
79	14
80	16
81	13
82	10
83	13
84	15
85	12
86	14
87	17
88	15
89	16

6th Run:
0	20
1	16
2	17
3	16
4	19
5	18
6	19
7	16
8	15
9	16
10	18
11	18
12	18
13	14
14	15
15	16
16	16
17	14
18	19
19	19
20	16
21	18
22	16
23	15
24	16
25	14
26	16
27	15
28	16
29	17
30	17
31	15
32	17
33	16
34	15
35	15
36	18
37	18
38	17
39	18
40	14
41	14
42	14
43	17
44	13
45	17
46	14
47	11
48	17
49	16
50	17
51	14
52	18
53	14
54	12
55	14
56	17
57	15
58	17
59	13
60	16
61	13
62	15
63	18
64	15
65	13
66	16
67	14
68	14
69	17
70	16
71	16
72	17
73	16
74	12
75	18
76	16
77	17
78	14
79	12
80	15
81	17
82	12
83	15
84	14
85	16
86	14
87	14
88	16
89	13

7th Run:
0	18
1	17
2	18
3	18
4	17
5	19
6	18
7	17
8	17
9	16
10	18
11	16
12	15
13	14
14	19
15	17
16	20
17	18
18	15
19	17
20	16
21	18
22	17
23	16
24	16
25	16
26	17
27	16
28	18
29	19
30	14
31	13
32	17
33	17
34	17
35	15
36	18
37	17
38	14
39	15
40	16
41	15
42	14
43	11
44	17
45	14
46	16
47	17
48	15
49	14
50	14
51	16
52	13
53	13
54	13
55	13
56	14
57	14
58	11
59	15
60	13
61	15
62	17
63	17
64	15
65	17
66	14
67	13
68	12
69	14
70	16
71	15
72	16
73	16
74	14
75	15
76	13
77	15
78	13
79	14
80	14
81	17
82	12
83	14
84	16
85	14
86	13
87	14
88	16
89	12

8th Run:
0	14
1	19
2	18
3	19
4	18
5	14
6	18
7	16
8	18
9	19
10	19
11	20
12	19
13	15
14	20
15	19
16	17
17	18
18	17
19	15
20	16
21	17
22	14
23	18
24	13
25	14
26	18
27	17
28	16
29	16
30	17
31	16
32	17
33	15
34	15
35	14
36	14
37	14
38	14
39	14
40	15
41	13
42	16
43	15
44	15
45	15
46	13
47	14
48	16
49	13
50	13
51	15
52	16
53	13
54	14
55	17
56	15
57	12
58	12
59	17
60	15
61	12
62	12
63	17
64	13
65	10
66	16
67	14
68	13
69	12
70	17
71	11
72	15
73	14
74	16
75	13
76	14
77	14
78	13
79	16
80	15
81	10
82	14
83	13
84	15
85	15
86	14
87	13
88	13
89	15

9th Run:
0	16
1	15
2	18
3	17
4	18
5	20
6	20
7	18
8	18
9	19
10	18
11	16
12	18
13	17
14	16
15	17
16	19
17	17
18	13
19	18
20	18
21	16
22	15
23	18
24	14
25	15
26	14
27	17
28	16
29	15
30	15
31	13
32	15
33	14
34	15
35	15
36	17
37	15
38	16
39	16
40	14
41	11
42	15
43	14
44	15
45	14
46	14
47	12
48	15
49	16
50	14
51	14
52	10
53	15
54	15
55	16
56	16
57	14
58	14
59	11
60	15
61	12
62	13
63	15
64	13
65	15
66	16
67	13
68	14
69	14
70	15
71	11
72	15
73	15
74	9
75	12
76	12
77	15
78	13
79	14
80	14
81	11
82	15
83	13
84	16
85	13
86	15
87	14
88	15
89	15

10th Run:
0	15
1	17
2	17
3	15
4	17
5	13
6	18
7	17
8	18
9	19
10	17
11	18
12	17
13	19
14	17
15	18
16	16
17	16
18	18
19	17
20	15
21	18
22	15
23	16
24	15
25	15
26	17
27	14
28	16
29	13
30	15
31	17
32	15
33	14
34	17
35	13
36	17
37	16
38	14
39	17
40	16
41	15
42	14
43	18
44	15
45	15
46	17
47	14
48	16
49	17
50	16
51	15
52	17
53	16
54	13
55	15
56	17
57	17
58	16
59	15
60	12
61	16
62	12
63	13
64	13
65	16
66	14
67	15
68	14
69	18
70	14
71	12
72	15
73	16
74	16
75	14
76	13
77	13
78	8
79	16
80	14
81	11
82	12
83	13
84	14
85	12
86	14
87	15
88	15
89	16

Average over the ten runs:
0	17.4
1	16.3
2	17.6
3	16.4
4	17.3
5	17.4
6	18.1
7	16.4
8	17.2
9	17.5
10	17.2
11	17.7
12	17.1
13	15.9
14	17.4
15	17.7
16	17.1
17	16.3
18	16.2
19	16.8
20	16.2
21	16.8
22	15.9
23	16.3
24	15.5
25	14.4
26	16
27	16
28	16
29	15
30	15.7
31	14.1
32	15.2
33	15.5
34	15.2
35	13.8
36	15.8
37	15.5
38	14.3
39	15.3
40	14.3
41	13.7
42	14
43	14
44	14
45	14
46	13.9
47	14
48	15
49	14.8
50	14.2
51	14.3
52	15
53	14.3
54	13.3
55	14.8
56	14.7
57	14.4
58	14.1
59	14.3
60	14.1
61	13.6
62	13.8
63	15.2
64	13.7
65	14.7
66	15
67	14
68	13.6
69	14.6
70	14.6
71	13.2
72	14.4
73	14.5
74	13.4
75	13.6
76	13.5
77	14.3
78	12.5
79	14.2
80	14.6
81	13.5
82	13.3
83	13.6
84	13.8
85	13.5
86	13.9
87	13.6
88	14.3
89	13.3

Fig-5_Number Of Bound Particles-External Field Angle-35mT:

External Field Angle(degree)        Number Of Bound Particles

1st Run:
0	15
1	17
2	18
3	16
4	18
5	19
6	13
7	17
8	17
9	15
10	16
11	15
12	17
13	17
14	16
15	16
16	16
17	15
18	16
19	13
20	15
21	15
22	13
23	12
24	13
25	14
26	14
27	15
28	14
29	15
30	12
31	16
32	14
33	17
34	16
35	12
36	17
37	12
38	13
39	15
40	15
41	13
42	15
43	15
44	15
45	13
46	15
47	17
48	13
49	14
50	17
51	14
52	12
53	14
54	13
55	12
56	13
57	15
58	14
59	15
60	10
61	15
62	14
63	11
64	14
65	12
66	14
67	13
68	11
69	10
70	14
71	14
72	16
73	13
74	12
75	13
76	12
77	14
78	14
79	13
80	13
81	16
82	14
83	13
84	12
85	14
86	14
87	14
88	12
89	11

2nd Run:
0	17
1	19
2	17
3	17
4	18
5	18
6	18
7	17
8	19
9	17
10	17
11	18
12	17
13	15
14	17
15	18
16	17
17	18
18	18
19	17
20	18
21	14
22	16
23	17
24	16
25	15
26	14
27	16
28	13
29	17
30	15
31	14
32	13
33	15
34	14
35	15
36	18
37	15
38	17
39	14
40	16
41	17
42	14
43	12
44	16
45	16
46	16
47	15
48	13
49	15
50	15
51	15
52	15
53	16
54	12
55	14
56	13
57	14
58	14
59	16
60	17
61	17
62	14
63	14
64	14
65	14
66	18
67	14
68	17
69	16
70	18
71	13
72	15
73	11
74	17
75	15
76	16
77	14
78	12
79	15
80	14
81	15
82	11
83	16
84	14
85	13
86	15
87	15
88	13
89	15

3rd Run:
0	19
1	17
2	15
3	17
4	18
5	15
6	19
7	17
8	17
9	19
10	17
11	17
12	18
13	18
14	15
15	16
16	12
17	15
18	16
19	16
20	15
21	11
22	17
23	17
24	17
25	15
26	16
27	16
28	15
29	16
30	15
31	15
32	17
33	17
34	15
35	16
36	15
37	15
38	14
39	14
40	16
41	14
42	15
43	10
44	16
45	15
46	15
47	15
48	14
49	17
50	15
51	15
52	11
53	13
54	14
55	14
56	12
57	9
58	15
59	15
60	14
61	10
62	13
63	14
64	14
65	11
66	15
67	16
68	16
69	12
70	15
71	14
72	14
73	16
74	14
75	13
76	14
77	14
78	11
79	14
80	13
81	14
82	16
83	12
84	16
85	17
86	14
87	13
88	14
89	14

4th Run:
0	15
1	17
2	12
3	16
4	19
5	17
6	18
7	16
8	15
9	19
10	18
11	15
12	16
13	14
14	15
15	18
16	16
17	16
18	15
19	17
20	15
21	16
22	16
23	15
24	15
25	16
26	16
27	14
28	12
29	16
30	14
31	14
32	15
33	15
34	10
35	12
36	13
37	14
38	10
39	16
40	13
41	15
42	14
43	14
44	14
45	14
46	13
47	13
48	14
49	10
50	13
51	13
52	13
53	15
54	15
55	9
56	14
57	14
58	13
59	13
60	13
61	14
62	13
63	14
64	16
65	14
66	13
67	9
68	13
69	9
70	15
71	11
72	15
73	11
74	13
75	10
76	12
77	9
78	14
79	11
80	13
81	12
82	12
83	16
84	14
85	12
86	13
87	13
88	13
89	13

5th Run:
0	19
1	13
2	14
3	18
4	18
5	17
6	17
7	19
8	16
9	17
10	13
11	15
12	13
13	18
14	14
15	14
16	18
17	16
18	16
19	14
20	14
21	16
22	16
23	17
24	16
25	16
26	13
27	9
28	15
29	16
30	16
31	15
32	14
33	13
34	13
35	17
36	12
37	15
38	14
39	15
40	11
41	13
42	17
43	14
44	15
45	16
46	17
47	13
48	12
49	14
50	13
51	16
52	13
53	14
54	16
55	12
56	13
57	12
58	14
59	14
60	11
61	14
62	14
63	14
64	15
65	11
66	16
67	14
68	15
69	13
70	15
71	17
72	13
73	14
74	15
75	15
76	12
77	14
78	16
79	15
80	12
81	13
82	10
83	11
84	12
85	13
86	13
87	8
88	12
89	11

6th Run:
0	18
1	19
2	18
3	20
4	18
5	18
6	18
7	17
8	17
9	19
10	16
11	17
12	15
13	17
14	18
15	18
16	17
17	18
18	16
19	13
20	17
21	16
22	14
23	17
24	16
25	11
26	15
27	15
28	17
29	15
30	14
31	17
32	16
33	17
34	16
35	14
36	15
37	16
38	17
39	16
40	13
41	15
42	13
43	13
44	15
45	17
46	17
47	16
48	15
49	17
50	17
51	16
52	13
53	13
54	18
55	16
56	13
57	16
58	16
59	16
60	13
61	16
62	13
63	13
64	14
65	14
66	11
67	16
68	17
69	16
70	15
71	17
72	14
73	16
74	14
75	15
76	12
77	16
78	17
79	11
80	17
81	16
82	16
83	14
84	14
85	15
86	12
87	13
88	15
89	16

7th Run:
0	18
1	17
2	17
3	17
4	18
5	15
6	19
7	17
8	14
9	17
10	19
11	19
12	15
13	14
14	17
15	17
16	18
17	17
18	18
19	19
20	17
21	17
22	15
23	16
24	17
25	18
26	16
27	16
28	18
29	17
30	14
31	16
32	16
33	16
34	15
35	14
36	14
37	13
38	17
39	17
40	16
41	18
42	18
43	16
44	17
45	14
46	17
47	16
48	15
49	16
50	15
51	14
52	10
53	16
54	17
55	16
56	14
57	15
58	12
59	14
60	16
61	12
62	14
63	13
64	14
65	14
66	13
67	15
68	17
69	15
70	12
71	17
72	13
73	16
74	16
75	13
76	15
77	15
78	15
79	15
80	17
81	12
82	14
83	14
84	15
85	14
86	14
87	15
88	16
89	13

8th Run:
0	16
1	18
2	16
3	16
4	18
5	16
6	13
7	17
8	17
9	14
10	16
11	16
12	19
13	18
14	16
15	13
16	15
17	15
18	14
19	14
20	17
21	11
22	18
23	17
24	16
25	16
26	17
27	18
28	15
29	16
30	16
31	14
32	16
33	14
34	14
35	14
36	15
37	16
38	15
39	13
40	16
41	13
42	16
43	14
44	12
45	11
46	14
47	14
48	10
49	14
50	14
51	12
52	15
53	13
54	13
55	13
56	13
57	13
58	15
59	12
60	13
61	11
62	12
63	12
64	10
65	15
66	15
67	14
68	14
69	12
70	11
71	13
72	14
73	7
74	13
75	14
76	12
77	13
78	13
79	13
80	11
81	14
82	11
83	13
84	11
85	13
86	12
87	11
88	11
89	9

9th Run:
0	15
1	16
2	15
3	17
4	20
5	19
6	15
7	17
8	15
9	19
10	14
11	16
12	18
13	19
14	16
15	16
16	16
17	17
18	20
19	19
20	19
21	15
22	18
23	15
24	17
25	16
26	13
27	17
28	13
29	12
30	15
31	12
32	15
33	13
34	14
35	10
36	12
37	15
38	14
39	14
40	10
41	16
42	16
43	14
44	15
45	15
46	12
47	15
48	14
49	14
50	12
51	17
52	17
53	13
54	11
55	13
56	16
57	12
58	13
59	13
60	15
61	17
62	15
63	15
64	12
65	13
66	14
67	13
68	15
69	14
70	14
71	15
72	15
73	12
74	13
75	14
76	14
77	8
78	14
79	12
80	16
81	14
82	13
83	16
84	12
85	16
86	15
87	13
88	15
89	13

10th Run:
0	16
1	16
2	17
3	16
4	19
5	17
6	16
7	17
8	16
9	16
10	16
11	18
12	16
13	15
14	17
15	17
16	17
17	6
18	14
19	18
20	16
21	15
22	17
23	17
24	17
25	17
26	15
27	17
28	18
29	16
30	15
31	16
32	14
33	12
34	14
35	15
36	15
37	17
38	13
39	15
40	15
41	14
42	16
43	18
44	13
45	14
46	17
47	17
48	16
49	13
50	15
51	17
52	15
53	14
54	13
55	15
56	14
57	16
58	15
59	16
60	13
61	14
62	16
63	15
64	18
65	16
66	17
67	12
68	15
69	15
70	10
71	13
72	15
73	15
74	17
75	14
76	16
77	16
78	14
79	16
80	14
81	16
82	14
83	14
84	13
85	14
86	15
87	15
88	15
89	16

Average over the ten runs:
0	16.8
1	16.9
2	15.9
3	17
4	18.4
5	17.1
6	16.6
7	17.1
8	16.3
9	17.2
10	16.2
11	16.6
12	16.4
13	16.5
14	16.1
15	16.3
16	16.2
17	15.3
18	16.3
19	16
20	16.3
21	14.6
22	16
23	16
24	16
25	15.4
26	14.9
27	15.3
28	15
29	15.6
30	14.6
31	14.9
32	15
33	14.9
34	14.1
35	13.9
36	14.6
37	14.8
38	14.4
39	14.9
40	14.1
41	14.8
42	15.4
43	14
44	14.8
45	14.5
46	15.3
47	15.1
48	13.6
49	14.4
50	14.6
51	14.9
52	13.4
53	14.1
54	14.2
55	13.4
56	13.5
57	13.6
58	14.1
59	14.4
60	13.5
61	14
62	13.8
63	13.5
64	14.1
65	13.4
66	14.6
67	13.6
68	15
69	13.2
70	13.9
71	14.4
72	14.4
73	13.1
74	14.4
75	13.6
76	13.5
77	13.3
78	14
79	13.5
80	14
81	14.2
82	13.1
83	13.9
84	13.3
85	14.1
86	13.7
87	13
88	13.6
89	13.1

Fig-5_Number Of Bound Particles-External Field Angle-50mT:

External Field Angle(degree)        Number Of Bound Particles

1st Run:
0	17
1	16
2	15
3	19
4	17
5	19
6	16
7	18
8	18
9	18
10	15
11	18
12	16
13	16
14	14
15	17
16	16
17	18
18	15
19	15
20	14
21	18
22	14
23	12
24	11
25	14
26	15
27	17
28	16
29	17
30	13
31	14
32	15
33	11
34	14
35	15
36	12
37	12
38	12
39	15
40	11
41	13
42	13
43	12
44	13
45	13
46	11
47	15
48	14
49	12
50	10
51	11
52	11
53	12
54	13
55	13
56	11
57	12
58	15
59	14
60	12
61	11
62	11
63	10
64	10
65	12
66	10
67	12
68	11
69	12
70	11
71	11
72	10
73	11
74	10
75	10
76	9
77	7
78	8
79	4
80	7
81	8
82	7
83	8
84	8
85	5
86	7
87	8
88	6
89	7

2nd Run:
0	17
1	20
2	17
3	18
4	15
5	16
6	17
7	19
8	15
9	19
10	17
11	16
12	17
13	19
14	16
15	14
16	15
17	14
18	16
19	16
20	19
21	13
22	18
23	18
24	16
25	17
26	13
27	15
28	14
29	15
30	11
31	14
32	14
33	14
34	14
35	15
36	16
37	12
38	15
39	14
40	15
41	13
42	15
43	12
44	11
45	13
46	14
47	13
48	12
49	14
50	13
51	12
52	12
53	12
54	13
55	15
56	12
57	16
58	14
59	13
60	14
61	14
62	16
63	15
64	13
65	12
66	14
67	13
68	10
69	12
70	13
71	13
72	12
73	13
74	13
75	13
76	14
77	11
78	14
79	15
80	13
81	12
82	10
83	9
84	8
85	9
86	8
87	8
88	8
89	7

3rd Run:
0	17
1	19
2	17
3	18
4	19
5	20
6	18
7	16
8	18
9	17
10	17
11	17
12	14
13	20
14	16
15	17
16	19
17	15
18	16
19	16
20	16
21	17
22	16
23	17
24	15
25	16
26	15
27	13
28	10
29	15
30	15
31	14
32	14
33	13
34	16
35	13
36	14
37	15
38	12
39	14
40	16
41	17
42	13
43	13
44	15
45	16
46	16
47	13
48	13
49	14
50	14
51	12
52	13
53	12
54	13
55	12
56	14
57	15
58	13
59	13
60	15
61	12
62	14
63	13
64	12
65	12
66	11
67	12
68	14
69	13
70	13
71	13
72	14
73	12
74	13
75	14
76	14
77	13
78	15
79	14
80	11
81	11
82	8
83	9
84	9
85	8
86	8
87	9
88	8
89	8

4th Run:
0	18
1	20
2	18
3	18
4	16
5	18
6	15
7	17
8	16
9	18
10	14
11	18
12	15
13	19
14	16
15	13
16	15
17	17
18	15
19	15
20	13
21	13
22	15
23	15
24	15
25	15
26	15
27	13
28	15
29	11
30	15
31	13
32	15
33	15
34	13
35	9
36	13
37	14
38	15
39	14
40	12
41	11
42	13
43	12
44	16
45	15
46	16
47	16
48	14
49	14
50	16
51	14
52	12
53	14
54	11
55	12
56	15
57	14
58	14
59	16
60	14
61	11
62	13
63	10
64	10
65	17
66	12
67	12
68	13
69	15
70	13
71	15
72	15
73	14
74	9
75	14
76	12
77	13
78	9
79	8
80	8
81	10
82	9
83	10
84	9
85	9
86	11
87	11
88	10
89	9

5th Run:
0	16
1	18
2	17
3	16
4	16
5	18
6	15
7	14
8	17
9	16
10	19
11	16
12	17
13	14
14	16
15	16
16	17
17	15
18	13
19	11
20	14
21	16
22	13
23	16
24	12
25	15
26	11
27	16
28	12
29	13
30	13
31	11
32	11
33	16
34	15
35	13
36	13
37	13
38	15
39	14
40	14
41	11
42	10
43	13
44	13
45	15
46	13
47	15
48	14
49	14
50	9
51	10
52	14
53	13
54	14
55	12
56	12
57	11
58	13
59	14
60	12
61	12
62	15
63	13
64	10
65	14
66	13
67	14
68	11
69	13
70	12
71	12
72	12
73	14
74	12
75	12
76	9
77	12
78	14
79	12
80	13
81	13
82	13
83	8
84	10
85	7
86	6
87	7
88	6
89	6

6th Run:
0	19
1	17
2	17
3	15
4	18
5	18
6	17
7	17
8	17
9	17
10	17
11	13
12	13
13	19
14	16
15	14
16	13
17	14
18	16
19	13
20	15
21	15
22	15
23	15
24	14
25	16
26	13
27	14
28	14
29	14
30	15
31	15
32	15
33	13
34	15
35	14
36	12
37	11
38	11
39	14
40	13
41	14
42	13
43	13
44	15
45	14
46	15
47	13
48	12
49	13
50	13
51	15
52	16
53	14
54	12
55	13
56	14
57	15
58	11
59	13
60	13
61	11
62	12
63	12
64	12
65	15
66	13
67	13
68	11
69	13
70	11
71	14
72	13
73	11
74	14
75	14
76	13
77	12
78	11
79	5
80	8
81	7
82	7
83	7
84	7
85	6
86	7
87	6
88	8
89	7

7th Run:
0	19
1	17
2	18
3	17
4	17
5	13
6	20
7	13
8	18
9	14
10	17
11	13
12	16
13	15
14	16
15	14
16	16
17	15
18	14
19	14
20	12
21	13
22	13
23	13
24	14
25	11
26	13
27	14
28	13
29	14
30	16
31	13
32	14
33	12
34	12
35	11
36	11
37	13
38	11
39	13
40	14
41	14
42	14
43	11
44	13
45	15
46	13
47	12
48	14
49	11
50	12
51	11
52	14
53	14
54	13
55	12
56	10
57	13
58	13
59	9
60	11
61	13
62	12
63	11
64	13
65	12
66	12
67	13
68	12
69	11
70	11
71	10
72	12
73	12
74	9
75	12
76	12
77	10
78	9
79	12
80	8
81	8
82	6
83	6
84	7
85	7
86	5
87	7
88	8
89	8

8th Run:
0	19
1	14
2	15
3	19
4	16
5	16
6	17
7	19
8	16
9	18
10	17
11	18
12	17
13	19
14	17
15	18
16	14
17	17
18	18
19	11
20	18
21	14
22	15
23	15
24	16
25	13
26	16
27	12
28	15
29	14
30	14
31	12
32	14
33	16
34	13
35	14
36	14
37	16
38	12
39	12
40	14
41	16
42	15
43	10
44	14
45	15
46	15
47	10
48	13
49	14
50	15
51	14
52	15
53	12
54	14
55	12
56	15
57	13
58	14
59	15
60	14
61	11
62	13
63	13
64	10
65	15
66	15
67	15
68	10
69	13
70	15
71	14
72	14
73	15
74	13
75	13
76	12
77	16
78	10
79	13
80	13
81	9
82	10
83	8
84	9
85	10
86	8
87	11
88	9
89	8

9th Run:
0	15
1	16
2	18
3	17
4	19
5	17
6	19
7	18
8	17
9	16
10	18
11	15
12	15
13	16
14	16
15	17
16	16
17	14
18	18
19	17
20	12
21	15
22	14
23	15
24	13
25	14
26	15
27	14
28	14
29	14
30	13
31	13
32	14
33	11
34	15
35	14
36	10
37	10
38	13
39	13
40	12
41	16
42	15
43	10
44	16
45	13
46	14
47	12
48	12
49	14
50	11
51	16
52	11
53	10
54	12
55	11
56	10
57	16
58	11
59	13
60	11
61	13
62	12
63	9
64	12
65	12
66	11
67	13
68	13
69	13
70	11
71	13
72	12
73	15
74	12
75	13
76	15
77	6
78	8
79	9
80	9
81	6
82	10
83	9
84	7
85	7
86	7
87	8
88	8
89	5

10th Run:
0	17
1	16
2	14
3	15
4	19
5	15
6	19
7	16
8	14
9	15
10	15
11	15
12	14
13	13
14	16
15	13
16	14
17	16
18	17
19	17
20	16
21	15
22	16
23	17
24	14
25	11
26	14
27	15
28	11
29	13
30	12
31	16
32	11
33	15
34	10
35	13
36	12
37	16
38	13
39	16
40	13
41	13
42	15
43	15
44	13
45	13
46	15
47	11
48	14
49	16
50	11
51	14
52	12
53	14
54	13
55	12
56	11
57	13
58	12
59	14
60	9
61	10
62	12
63	13
64	11
65	14
66	14
67	15
68	13
69	13
70	13
71	14
72	11
73	11
74	13
75	11
76	14
77	12
78	10
79	13
80	12
81	13
82	7
83	7
84	8
85	7
86	7
87	4
88	6
89	3

Average over the ten runs:
0	17.4
1	17.3
2	16.6
3	17.2
4	17.2
5	17
6	17.3
7	16.7
8	16.6
9	16.8
10	16.6
11	15.9
12	15.4
13	17
14	15.9
15	15.3
16	15.5
17	15.5
18	15.8
19	14.5
20	14.9
21	14.9
22	14.9
23	15.3
24	14
25	14.2
26	14
27	14.3
28	13.4
29	14
30	13.7
31	13.5
32	13.7
33	13.6
34	13.7
35	13.1
36	12.7
37	13.2
38	12.9
39	13.9
40	13.4
41	13.8
42	13.6
43	12.1
44	13.9
45	14.2
46	14.2
47	13
48	13.2
49	13.6
50	12.4
51	12.9
52	13
53	12.7
54	12.8
55	12.4
56	12.4
57	13.8
58	13
59	13.4
60	12.5
61	11.8
62	13
63	11.9
64	11.3
65	13.5
66	12.5
67	13.2
68	11.8
69	12.8
70	12.3
71	12.9
72	12.5
73	12.8
74	11.8
75	12.6
76	12.4
77	11.2
78	10.8
79	10.5
80	10.2
81	9.7
82	8.7
83	8.1
84	8.2
85	7.5
86	7.4
87	7.9
88	7.7
89	6.8

Fig-5_Number Of Bound Particles-External Field Angle-150mT:

External Field Angle(degree)       Number Of Bound Particles

1st Run:
0	15
1	18
2	15
3	18
4	14
5	18
6	16
7	18
8	16
9	16
10	19
11	16
12	17
13	16
14	17
15	15
16	13
17	16
18	15
19	12
20	15
21	14
22	17
23	15
24	13
25	15
26	13
27	15
28	12
29	14
30	12
31	11
32	15
33	12
34	15
35	14
36	13
37	8
38	11
39	7
40	15
41	12
42	13
43	13
44	13
45	11
46	11
47	8
48	6
49	8
50	7
51	7
52	7
53	6
54	5
55	6
56	7
57	6
58	6
59	5
60	5
61	7
62	7
63	5
64	7
65	6
66	7
67	6
68	5
69	5
70	5
71	5
72	7
73	6
74	6
75	4
76	5
77	6
78	5
79	5
80	5
81	3
82	4
83	3
84	4
85	3
86	4
87	2
88	5
89	4

2nd Run:
0	18
1	18
2	16
3	16
4	18
5	16
6	15
7	16
8	18
9	20
10	17
11	18
12	17
13	18
14	19
15	17
16	14
17	17
18	13
19	10
20	11
21	17
22	14
23	14
24	14
25	16
26	13
27	12
28	16
29	16
30	12
31	13
32	13
33	15
34	12
35	13
36	12
37	12
38	12
39	10
40	14
41	13
42	12
43	10
44	12
45	6
46	7
47	8
48	5
49	7
50	5
51	8
52	6
53	4
54	7
55	4
56	5
57	4
58	7
59	4
60	3
61	2
62	6
63	4
64	3
65	3
66	5
67	5
68	4
69	4
70	4
71	5
72	5
73	3
74	5
75	4
76	5
77	4
78	5
79	4
80	4
81	5
82	5
83	4
84	5
85	5
86	4
87	4
88	3
89	4

3rd Run:
0	18
1	17
2	19
3	16
4	19
5	19
6	18
7	15
8	16
9	18
10	18
11	15
12	16
13	16
14	16
15	16
16	14
17	15
18	16
19	13
20	13
21	13
22	15
23	12
24	13
25	14
26	13
27	12
28	10
29	11
30	11
31	12
32	12
33	12
34	14
35	14
36	12
37	10
38	11
39	11
40	9
41	10
42	11
43	13
44	8
45	9
46	11
47	8
48	10
49	9
50	9
51	8
52	10
53	7
54	8
55	7
56	7
57	8
58	7
59	9
60	8
61	6
62	7
63	8
64	7
65	7
66	6
67	6
68	7
69	5
70	6
71	8
72	5
73	5
74	6
75	4
76	6
77	3
78	6
79	5
80	6
81	3
82	5
83	6
84	4
85	5
86	5
87	7
88	6
89	7

4th run:
0	17
1	17
2	18
3	16
4	18
5	19
6	18
7	17
8	17
9	14
10	18
11	12
12	14
13	18
14	15
15	14
16	16
17	14
18	13
19	15
20	16
21	14
22	14
23	16
24	12
25	15
26	12
27	16
28	14
29	15
30	13
31	12
32	12
33	12
34	12
35	14
36	10
37	11
38	13
39	12
40	10
41	10
42	12
43	13
44	12
45	11
46	13
47	11
48	10
49	10
50	7
51	4
52	6
53	6
54	6
55	6
56	5
57	5
58	5
59	6
60	6
61	5
62	6
63	6
64	6
65	5
66	4
67	5
68	6
69	4
70	6
71	5
72	5
73	5
74	6
75	6
76	5
77	5
78	5
79	5
80	6
81	4
82	6
83	5
84	6
85	6
86	6
87	5
88	4
89	4

5th Run:
0	18
1	17
2	15
3	16
4	17
5	17
6	19
7	19
8	19
9	19
10	16
11	14
12	15
13	14
14	15
15	15
16	16
17	15
18	13
19	14
20	16
21	9
22	14
23	15
24	11
25	15
26	13
27	12
28	13
29	13
30	10
31	14
32	10
33	14
34	11
35	12
36	13
37	10
38	9
39	12
40	8
41	10
42	10
43	10
44	11
45	8
46	8
47	9
48	9
49	9
50	6
51	6
52	6
53	4
54	4
55	7
56	7
57	4
58	5
59	4
60	5
61	4
62	5
63	3
64	2
65	3
66	3
67	3
68	4
69	3
70	4
71	4
72	3
73	4
74	4
75	4
76	2
77	3
78	5
79	3
80	3
81	3
82	3
83	3
84	2
85	1
86	2
87	2
88	2
89	2

6th Run
0	18
1	16
2	18
3	16
4	18
5	15
6	18
7	17
8	16
9	14
10	14
11	18
12	15
13	15
14	16
15	15
16	15
17	17
18	15
19	13
20	12
21	15
22	16
23	13
24	13
25	13
26	13
27	14
28	14
29	13
30	13
31	13
32	14
33	13
34	9
35	13
36	14
37	14
38	12
39	16
40	13
41	14
42	13
43	13
44	9
45	12
46	11
47	7
48	7
49	6
50	7
51	8
52	7
53	6
54	4
55	5
56	6
57	7
58	6
59	6
60	5
61	5
62	3
63	4
64	5
65	5
66	5
67	5
68	4
69	4
70	5
71	5
72	5
73	4
74	5
75	5
76	5
77	3
78	7
79	6
80	4
81	5
82	2
83	4
84	5
85	3
86	6
87	6
88	6
89	5

7th Run:
0	17
1	15
2	17
3	15
4	18
5	15
6	19
7	16
8	18
9	18
10	15
11	14
12	16
13	16
14	13
15	17
16	16
17	15
18	15
19	12
20	14
21	15
22	14
23	14
24	14
25	12
26	14
27	11
28	12
29	13
30	13
31	11
32	11
33	12
34	13
35	11
36	11
37	10
38	12
39	11
40	8
41	10
42	11
43	10
44	11
45	13
46	9
47	8
48	8
49	9
50	8
51	5
52	4
53	6
54	6
55	6
56	6
57	6
58	5
59	7
60	5
61	4
62	4
63	5
64	5
65	5
66	5
67	6
68	3
69	3
70	4
71	3
72	4
73	4
74	4
75	3
76	5
77	2
78	3
79	4
80	3
81	4
82	2
83	4
84	4
85	2
86	4
87	2
88	3
89	2

8th Run:
0	18
1	19
2	18
3	18
4	17
5	16
6	17
7	17
8	15
9	17
10	19
11	16
12	16
13	17
14	16
15	14
16	10
17	14
18	13
19	14
20	14
21	13
22	13
23	13
24	14
25	10
26	14
27	11
28	13
29	8
30	11
31	11
32	9
33	11
34	11
35	8
36	11
37	11
38	10
39	10
40	8
41	10
42	9
43	10
44	9
45	8
46	9
47	7
48	9
49	9
50	10
51	8
52	8
53	9
54	8
55	7
56	6
57	6
58	7
59	6
60	4
61	4
62	5
63	4
64	5
65	5
66	4
67	5
68	5
69	3
70	3
71	5
72	5
73	4
74	3
75	3
76	3
77	4
78	5
79	4
80	5
81	3
82	4
83	4
84	4
85	4
86	2
87	4
88	4
89	4

9th Run:
0	16
1	18
2	19
3	18
4	17
5	17
6	16
7	20
8	11
9	17
10	17
11	16
12	18
13	16
14	11
15	18
16	12
17	16
18	15
19	16
20	14
21	12
22	15
23	14
24	13
25	14
26	15
27	13
28	13
29	12
30	14
31	13
32	13
33	13
34	9
35	12
36	14
37	9
38	14
39	14
40	9
41	11
42	11
43	14
44	11
45	8
46	11
47	10
48	9
49	8
50	7
51	9
52	5
53	5
54	7
55	5
56	6
57	6
58	7
59	7
60	5
61	6
62	7
63	6
64	7
65	6
66	7
67	6
68	5
69	5
70	6
71	5
72	4
73	5
74	4
75	5
76	5
77	4
78	4
79	5
80	4
81	4
82	3
83	3
84	5
85	5
86	4
87	4
88	3
89	4

10th Run:
0	18
1	16
2	20
3	17
4	18
5	18
6	15
7	16
8	16
9	18
10	15
11	15
12	14
13	18
14	13
15	14
16	14
17	13
18	14
19	11
20	14
21	12
22	11
23	9
24	11
25	12
26	14
27	15
28	11
29	12
30	8
31	13
32	12
33	11
34	12
35	11
36	13
37	11
38	12
39	11
40	10
41	13
42	11
43	7
44	13
45	12
46	9
47	7
48	8
49	4
50	6
51	4
52	6
53	7
54	3
55	7
56	7
57	6
58	4
59	6
60	7
61	7
62	6
63	6
64	6
65	6
66	6
67	6
68	5
69	6
70	5
71	5
72	6
73	6
74	6
75	6
76	6
77	3
78	5
79	5
80	5
81	4
82	4
83	3
84	4
85	6
86	5
87	6
88	7
89	5

Average over the ten runs:
0	17.3
1	17.1
2	17.5
3	16.6
4	17.4
5	17
6	17.1
7	17.1
8	16.2
9	17.1
10	16.8
11	15.4
12	15.8
13	16.4
14	15.1
15	15.5
16	14
17	15.2
18	14.2
19	13
20	13.9
21	13.4
22	14.3
23	13.5
24	12.8
25	13.6
26	13.4
27	13.1
28	12.8
29	12.7
30	11.7
31	12.3
32	12.1
33	12.5
34	11.8
35	12.2
36	12.3
37	10.6
38	11.6
39	11.4
40	10.4
41	11.3
42	11.3
43	11.3
44	10.9
45	9.8
46	9.9
47	8.3
48	8.1
49	7.9
50	7.2
51	6.7
52	6.5
53	6
54	5.8
55	6
56	6.2
57	5.8
58	5.9
59	6
60	5.3
61	5
62	5.6
63	5.1
64	5.3
65	5.1
66	5.2
67	5.3
68	4.8
69	4.2
70	4.8
71	5
72	4.9
73	4.6
74	4.9
75	4.4
76	4.7
77	3.7
78	5
79	4.6
80	4.5
81	3.8
82	3.8
83	3.9
84	4.3
85	4
86	4.2
87	4.2
88	4.3
89	4.1

***Fig-6_Critical Angles***

Fig-6_Chain Magnetic Moment critical Angle:

External Field strength(mT)        Chain magnetic moment angle(degree)
First critical angle:
20	2.40805
35	3.00168
40	2.23396
45	2.04224
50	1.80564
75	1.73284
100	1.55273
125	1.37952
150	0.723684

Second critical angle:
20	-
35	-
40	36.04064
45	43.1403
50	40.4058
75	37.3148
100	35.8587
125	36.4906
150	35.5857

Fig-6_External Field Critical Angle:

External Field Strength(mT)   External Field Angle(degree)

First critical angle:
20	20
35	15
40	14
45	12
50	10
75	7
100	6
125	5
150	3

Second critical angle:
20	-
35	-
40	88
45	84
50	77
75	60
100	52
125	48
150	45

***Fig-7_Energies-External Field Angle-50mT***

Fig-7_Binding Energy-External Field Angle-50mT:

External Field Angle(degree)        Binding Energy(j)

1st Run:
0	-1.4076e-19
1	-1.3248e-19
2	-1.242e-19
3	-1.5732e-19
4	-1.4076e-19
5	-1.5732e-19
6	-1.3248e-19
7	-1.4904e-19
8	-1.4904e-19
9	-1.4904e-19
10	-1.242e-19
11	-1.4904e-19
12	-1.3248e-19
13	-1.3248e-19
14	-1.1592e-19
15	-1.4076e-19
16	-1.3248e-19
17	-1.4904e-19
18	-1.242e-19
19	-1.242e-19
20	-1.1592e-19
21	-1.4904e-19
22	-1.1592e-19
23	-9.936e-20
24	-9.108e-20
25	-1.1592e-19
26	-1.242e-19
27	-1.4076e-19
28	-1.3248e-19
29	-1.4076e-19
30	-1.0764e-19
31	-1.1592e-19
32	-1.242e-19
33	-9.108e-20
34	-1.1592e-19
35	-1.242e-19
36	-9.936e-20
37	-9.936e-20
38	-9.936e-20
39	-1.242e-19
40	-9.108e-20
41	-1.0764e-19
42	-1.0764e-19
43	-9.936e-20
44	-1.0764e-19
45	-1.0764e-19
46	-9.108e-20
47	-1.242e-19
48	-1.1592e-19
49	-9.936e-20
50	-8.28e-20
51	-9.108e-20
52	-9.108e-20
53	-9.936e-20
54	-1.0764e-19
55	-1.0764e-19
56	-9.108e-20
57	-9.936e-20
58	-1.242e-19
59	-1.1592e-19
60	-9.936e-20
61	-9.108e-20
62	-9.108e-20
63	-8.28e-20
64	-8.28e-20
65	-9.936e-20
66	-8.28e-20
67	-9.936e-20
68	-9.108e-20
69	-9.936e-20
70	-9.108e-20
71	-9.108e-20
72	-8.28e-20
73	-9.108e-20
74	-8.28e-20
75	-8.28e-20
76	-7.452e-20
77	-5.796e-20
78	-6.624e-20
79	-3.312e-20
80	-5.796e-20
81	-6.624e-20
82	-5.796e-20
83	-6.624e-20
84	-6.624e-20
85	-4.14e-20
86	-5.796e-20
87	-6.624e-20
88	-4.968e-20
89	-5.796e-20

2nd Run:
0	-1.4076e-19
1	-1.656e-19
2	-1.4076e-19
3	-1.4904e-19
4	-1.242e-19
5	-1.3248e-19
6	-1.4076e-19
7	-1.5732e-19
8	-1.242e-19
9	-1.5732e-19
10	-1.4076e-19
11	-1.3248e-19
12	-1.4076e-19
13	-1.5732e-19
14	-1.3248e-19
15	-1.1592e-19
16	-1.242e-19
17	-1.1592e-19
18	-1.3248e-19
19	-1.3248e-19
20	-1.5732e-19
21	-1.0764e-19
22	-1.4904e-19
23	-1.4904e-19
24	-1.3248e-19
25	-1.4076e-19
26	-1.0764e-19
27	-1.242e-19
28	-1.1592e-19
29	-1.242e-19
30	-9.108e-20
31	-1.1592e-19
32	-1.1592e-19
33	-1.1592e-19
34	-1.1592e-19
35	-1.242e-19
36	-1.3248e-19
37	-9.936e-20
38	-1.242e-19
39	-1.1592e-19
40	-1.242e-19
41	-1.0764e-19
42	-1.242e-19
43	-9.936e-20
44	-9.108e-20
45	-1.0764e-19
46	-1.1592e-19
47	-1.0764e-19
48	-9.936e-20
49	-1.1592e-19
50	-1.0764e-19
51	-9.936e-20
52	-9.936e-20
53	-9.936e-20
54	-1.0764e-19
55	-1.242e-19
56	-9.936e-20
57	-1.3248e-19
58	-1.1592e-19
59	-1.0764e-19
60	-1.1592e-19
61	-1.1592e-19
62	-1.3248e-19
63	-1.242e-19
64	-1.0764e-19
65	-9.936e-20
66	-1.1592e-19
67	-1.0764e-19
68	-8.28e-20
69	-9.936e-20
70	-1.0764e-19
71	-1.0764e-19
72	-9.936e-20
73	-1.0764e-19
74	-1.0764e-19
75	-1.0764e-19
76	-1.1592e-19
77	-9.108e-20
78	-1.1592e-19
79	-1.242e-19
80	-1.0764e-19
81	-9.936e-20
82	-8.28e-20
83	-7.452e-20
84	-6.624e-20
85	-7.452e-20
86	-6.624e-20
87	-6.624e-20
88	-6.624e-20
89	-5.796e-20

3rd Run:
0	-1.4076e-19
1	-1.5732e-19
2	-1.4076e-19
3	-1.4904e-19
4	-1.5732e-19
5	-1.656e-19
6	-1.4904e-19
7	-1.3248e-19
8	-1.4904e-19
9	-1.4076e-19
10	-1.4076e-19
11	-1.4076e-19
12	-1.1592e-19
13	-1.656e-19
14	-1.3248e-19
15	-1.4076e-19
16	-1.5732e-19
17	-1.242e-19
18	-1.3248e-19
19	-1.3248e-19
20	-1.3248e-19
21	-1.4076e-19
22	-1.3248e-19
23	-1.4076e-19
24	-1.242e-19
25	-1.3248e-19
26	-1.242e-19
27	-1.0764e-19
28	-8.28e-20
29	-1.242e-19
30	-1.242e-19
31	-1.1592e-19
32	-1.1592e-19
33	-1.0764e-19
34	-1.3248e-19
35	-1.0764e-19
36	-1.1592e-19
37	-1.242e-19
38	-9.936e-20
39	-1.1592e-19
40	-1.3248e-19
41	-1.4076e-19
42	-1.0764e-19
43	-1.0764e-19
44	-1.242e-19
45	-1.3248e-19
46	-1.3248e-19
47	-1.0764e-19
48	-1.0764e-19
49	-1.1592e-19
50	-1.1592e-19
51	-9.936e-20
52	-1.0764e-19
53	-9.936e-20
54	-1.0764e-19
55	-9.936e-20
56	-1.1592e-19
57	-1.242e-19
58	-1.0764e-19
59	-1.0764e-19
60	-1.242e-19
61	-9.936e-20
62	-1.1592e-19
63	-1.0764e-19
64	-9.936e-20
65	-9.936e-20
66	-9.108e-20
67	-9.936e-20
68	-1.1592e-19
69	-1.0764e-19
70	-1.0764e-19
71	-1.0764e-19
72	-1.1592e-19
73	-9.936e-20
74	-1.0764e-19
75	-1.1592e-19
76	-1.1592e-19
77	-1.0764e-19
78	-1.242e-19
79	-1.1592e-19
80	-9.108e-20
81	-9.108e-20
82	-6.624e-20
83	-7.452e-20
84	-7.452e-20
85	-6.624e-20
86	-6.624e-20
87	-7.452e-20
88	-6.624e-20
89	-6.624e-20

4th Run:
0	-1.4904e-19
1	-1.656e-19
2	-1.4904e-19
3	-1.4904e-19
4	-1.3248e-19
5	-1.4904e-19
6	-1.242e-19
7	-1.4076e-19
8	-1.3248e-19
9	-1.4904e-19
10	-1.1592e-19
11	-1.4904e-19
12	-1.242e-19
13	-1.5732e-19
14	-1.3248e-19
15	-1.0764e-19
16	-1.242e-19
17	-1.4076e-19
18	-1.242e-19
19	-1.242e-19
20	-1.0764e-19
21	-1.0764e-19
22	-1.242e-19
23	-1.242e-19
24	-1.242e-19
25	-1.242e-19
26	-1.242e-19
27	-1.0764e-19
28	-1.242e-19
29	-9.108e-20
30	-1.242e-19
31	-1.0764e-19
32	-1.242e-19
33	-1.242e-19
34	-1.0764e-19
35	-7.452e-20
36	-1.0764e-19
37	-1.1592e-19
38	-1.242e-19
39	-1.1592e-19
40	-9.936e-20
41	-9.108e-20
42	-1.0764e-19
43	-9.936e-20
44	-1.3248e-19
45	-1.242e-19
46	-1.3248e-19
47	-1.3248e-19
48	-1.1592e-19
49	-1.1592e-19
50	-1.3248e-19
51	-1.1592e-19
52	-9.936e-20
53	-1.1592e-19
54	-9.108e-20
55	-9.936e-20
56	-1.242e-19
57	-1.1592e-19
58	-1.1592e-19
59	-1.3248e-19
60	-1.1592e-19
61	-9.108e-20
62	-1.0764e-19
63	-8.28e-20
64	-8.28e-20
65	-1.4076e-19
66	-9.936e-20
67	-9.936e-20
68	-1.0764e-19
69	-1.242e-19
70	-1.0764e-19
71	-1.242e-19
72	-1.242e-19
73	-1.1592e-19
74	-7.452e-20
75	-1.1592e-19
76	-9.936e-20
77	-1.0764e-19
78	-7.452e-20
79	-6.624e-20
80	-6.624e-20
81	-8.28e-20
82	-7.452e-20
83	-8.28e-20
84	-7.452e-20
85	-7.452e-20
86	-9.108e-20
87	-9.108e-20
88	-8.28e-20
89	-7.452e-20

5th Run:
0	-1.3248e-19
1	-1.4904e-19
2	-1.4076e-19
3	-1.3248e-19
4	-1.3248e-19
5	-1.4904e-19
6	-1.242e-19
7	-1.1592e-19
8	-1.4076e-19
9	-1.3248e-19
10	-1.5732e-19
11	-1.3248e-19
12	-1.4076e-19
13	-1.1592e-19
14	-1.3248e-19
15	-1.3248e-19
16	-1.4076e-19
17	-1.242e-19
18	-1.0764e-19
19	-9.108e-20
20	-1.1592e-19
21	-1.3248e-19
22	-1.0764e-19
23	-1.3248e-19
24	-9.936e-20
25	-1.242e-19
26	-9.108e-20
27	-1.3248e-19
28	-9.936e-20
29	-1.0764e-19
30	-1.0764e-19
31	-9.108e-20
32	-9.108e-20
33	-1.3248e-19
34	-1.242e-19
35	-1.0764e-19
36	-1.0764e-19
37	-1.0764e-19
38	-1.242e-19
39	-1.1592e-19
40	-1.1592e-19
41	-9.108e-20
42	-8.28e-20
43	-1.0764e-19
44	-1.0764e-19
45	-1.242e-19
46	-1.0764e-19
47	-1.242e-19
48	-1.1592e-19
49	-1.1592e-19
50	-7.452e-20
51	-8.28e-20
52	-1.1592e-19
53	-1.0764e-19
54	-1.1592e-19
55	-9.936e-20
56	-9.936e-20
57	-9.108e-20
58	-1.0764e-19
59	-1.1592e-19
60	-9.936e-20
61	-9.936e-20
62	-1.242e-19
63	-1.0764e-19
64	-8.28e-20
65	-1.1592e-19
66	-1.0764e-19
67	-1.1592e-19
68	-9.108e-20
69	-1.0764e-19
70	-9.936e-20
71	-9.936e-20
72	-9.936e-20
73	-1.1592e-19
74	-9.936e-20
75	-9.936e-20
76	-7.452e-20
77	-9.936e-20
78	-1.1592e-19
79	-9.936e-20
80	-1.0764e-19
81	-1.0764e-19
82	-1.0764e-19
83	-6.624e-20
84	-8.28e-20
85	-5.796e-20
86	-4.968e-20
87	-5.796e-20
88	-4.968e-20
89	-4.968e-20

6th Run:
0	-1.5732e-19
1	-1.4076e-19
2	-1.4076e-19
3	-1.242e-19
4	-1.4904e-19
5	-1.4904e-19
6	-1.4076e-19
7	-1.4076e-19
8	-1.4076e-19
9	-1.4076e-19
10	-1.4076e-19
11	-1.0764e-19
12	-1.0764e-19
13	-1.5732e-19
14	-1.3248e-19
15	-1.1592e-19
16	-1.0764e-19
17	-1.1592e-19
18	-1.3248e-19
19	-1.0764e-19
20	-1.242e-19
21	-1.242e-19
22	-1.242e-19
23	-1.242e-19
24	-1.1592e-19
25	-1.3248e-19
26	-1.0764e-19
27	-1.1592e-19
28	-1.1592e-19
29	-1.1592e-19
30	-1.242e-19
31	-1.242e-19
32	-1.242e-19
33	-1.0764e-19
34	-1.242e-19
35	-1.1592e-19
36	-9.936e-20
37	-9.108e-20
38	-9.108e-20
39	-1.1592e-19
40	-1.0764e-19
41	-1.1592e-19
42	-1.0764e-19
43	-1.0764e-19
44	-1.242e-19
45	-1.1592e-19
46	-1.242e-19
47	-1.0764e-19
48	-9.936e-20
49	-1.0764e-19
50	-1.0764e-19
51	-1.242e-19
52	-1.3248e-19
53	-1.1592e-19
54	-9.936e-20
55	-1.0764e-19
56	-1.1592e-19
57	-1.242e-19
58	-9.108e-20
59	-1.0764e-19
60	-1.0764e-19
61	-9.108e-20
62	-9.936e-20
63	-9.936e-20
64	-9.936e-20
65	-1.242e-19
66	-1.0764e-19
67	-1.0764e-19
68	-9.108e-20
69	-1.0764e-19
70	-9.108e-20
71	-1.1592e-19
72	-1.0764e-19
73	-9.108e-20
74	-1.1592e-19
75	-1.1592e-19
76	-1.0764e-19
77	-9.936e-20
78	-9.108e-20
79	-4.14e-20
80	-6.624e-20
81	-5.796e-20
82	-5.796e-20
83	-5.796e-20
84	-5.796e-20
85	-4.968e-20
86	-5.796e-20
87	-4.968e-20
88	-6.624e-20
89	-5.796e-20

7th Run:
0	-1.5732e-19
1	-1.4076e-19
2	-1.4904e-19
3	-1.4076e-19
4	-1.4076e-19
5	-1.0764e-19
6	-1.656e-19
7	-1.0764e-19
8	-1.4904e-19
9	-1.1592e-19
10	-1.4076e-19
11	-1.0764e-19
12	-1.3248e-19
13	-1.242e-19
14	-1.3248e-19
15	-1.1592e-19
16	-1.3248e-19
17	-1.242e-19
18	-1.1592e-19
19	-1.1592e-19
20	-9.936e-20
21	-1.0764e-19
22	-1.0764e-19
23	-1.0764e-19
24	-1.1592e-19
25	-9.108e-20
26	-1.0764e-19
27	-1.1592e-19
28	-1.0764e-19
29	-1.1592e-19
30	-1.3248e-19
31	-1.0764e-19
32	-1.1592e-19
33	-9.936e-20
34	-9.936e-20
35	-9.108e-20
36	-9.108e-20
37	-1.0764e-19
38	-9.108e-20
39	-1.0764e-19
40	-1.1592e-19
41	-1.1592e-19
42	-1.1592e-19
43	-9.108e-20
44	-1.0764e-19
45	-1.242e-19
46	-1.0764e-19
47	-9.936e-20
48	-1.1592e-19
49	-9.108e-20
50	-9.936e-20
51	-9.108e-20
52	-1.1592e-19
53	-1.1592e-19
54	-1.0764e-19
55	-9.936e-20
56	-8.28e-20
57	-1.0764e-19
58	-1.0764e-19
59	-7.452e-20
60	-9.108e-20
61	-1.0764e-19
62	-9.936e-20
63	-9.108e-20
64	-1.0764e-19
65	-9.936e-20
66	-9.936e-20
67	-1.0764e-19
68	-9.936e-20
69	-9.108e-20
70	-9.108e-20
71	-8.28e-20
72	-9.936e-20
73	-9.936e-20
74	-7.452e-20
75	-9.936e-20
76	-9.936e-20
77	-8.28e-20
78	-7.452e-20
79	-9.936e-20
80	-6.624e-20
81	-6.624e-20
82	-4.968e-20
83	-4.968e-20
84	-5.796e-20
85	-5.796e-20
86	-4.14e-20
87	-5.796e-20
88	-6.624e-20
89	-6.624e-20

8th Run:
0	-1.5732e-19
1	-1.1592e-19
2	-1.242e-19
3	-1.5732e-19
4	-1.3248e-19
5	-1.3248e-19
6	-1.4076e-19
7	-1.5732e-19
8	-1.3248e-19
9	-1.4904e-19
10	-1.4076e-19
11	-1.4904e-19
12	-1.4076e-19
13	-1.5732e-19
14	-1.4076e-19
15	-1.4904e-19
16	-1.1592e-19
17	-1.4076e-19
18	-1.4904e-19
19	-9.108e-20
20	-1.4904e-19
21	-1.1592e-19
22	-1.242e-19
23	-1.242e-19
24	-1.3248e-19
25	-1.0764e-19
26	-1.3248e-19
27	-9.936e-20
28	-1.242e-19
29	-1.1592e-19
30	-1.1592e-19
31	-9.936e-20
32	-1.1592e-19
33	-1.3248e-19
34	-1.0764e-19
35	-1.1592e-19
36	-1.1592e-19
37	-1.3248e-19
38	-9.936e-20
39	-9.936e-20
40	-1.1592e-19
41	-1.3248e-19
42	-1.242e-19
43	-8.28e-20
44	-1.1592e-19
45	-1.242e-19
46	-1.242e-19
47	-8.28e-20
48	-1.0764e-19
49	-1.1592e-19
50	-1.242e-19
51	-1.1592e-19
52	-1.242e-19
53	-9.936e-20
54	-1.1592e-19
55	-9.936e-20
56	-1.242e-19
57	-1.0764e-19
58	-1.1592e-19
59	-1.242e-19
60	-1.1592e-19
61	-9.108e-20
62	-1.0764e-19
63	-1.0764e-19
64	-8.28e-20
65	-1.242e-19
66	-1.242e-19
67	-1.242e-19
68	-8.28e-20
69	-1.0764e-19
70	-1.242e-19
71	-1.1592e-19
72	-1.1592e-19
73	-1.242e-19
74	-1.0764e-19
75	-1.0764e-19
76	-9.936e-20
77	-1.3248e-19
78	-8.28e-20
79	-1.0764e-19
80	-1.0764e-19
81	-7.452e-20
82	-8.28e-20
83	-6.624e-20
84	-7.452e-20
85	-8.28e-20
86	-6.624e-20
87	-9.108e-20
88	-7.452e-20
89	-6.624e-20

9th Run:
0	-1.242e-19
1	-1.3248e-19
2	-1.4904e-19
3	-1.4076e-19
4	-1.5732e-19
5	-1.4076e-19
6	-1.5732e-19
7	-1.4904e-19
8	-1.4076e-19
9	-1.3248e-19
10	-1.4904e-19
11	-1.242e-19
12	-1.242e-19
13	-1.3248e-19
14	-1.3248e-19
15	-1.4076e-19
16	-1.3248e-19
17	-1.1592e-19
18	-1.4904e-19
19	-1.4076e-19
20	-9.936e-20
21	-1.242e-19
22	-1.1592e-19
23	-1.242e-19
24	-1.0764e-19
25	-1.1592e-19
26	-1.242e-19
27	-1.1592e-19
28	-1.1592e-19
29	-1.1592e-19
30	-1.0764e-19
31	-1.0764e-19
32	-1.1592e-19
33	-9.108e-20
34	-1.242e-19
35	-1.1592e-19
36	-8.28e-20
37	-8.28e-20
38	-1.0764e-19
39	-1.0764e-19
40	-9.936e-20
41	-1.3248e-19
42	-1.242e-19
43	-8.28e-20
44	-1.3248e-19
45	-1.0764e-19
46	-1.1592e-19
47	-9.936e-20
48	-9.936e-20
49	-1.1592e-19
50	-9.108e-20
51	-1.3248e-19
52	-9.108e-20
53	-8.28e-20
54	-9.936e-20
55	-9.108e-20
56	-8.28e-20
57	-1.3248e-19
58	-9.108e-20
59	-1.0764e-19
60	-9.108e-20
61	-1.0764e-19
62	-9.936e-20
63	-7.452e-20
64	-9.936e-20
65	-9.936e-20
66	-9.108e-20
67	-1.0764e-19
68	-1.0764e-19
69	-1.0764e-19
70	-9.108e-20
71	-1.0764e-19
72	-9.936e-20
73	-1.242e-19
74	-9.936e-20
75	-1.0764e-19
76	-1.242e-19
77	-4.968e-20
78	-6.624e-20
79	-7.452e-20
80	-7.452e-20
81	-4.968e-20
82	-8.28e-20
83	-7.452e-20
84	-5.796e-20
85	-5.796e-20
86	-5.796e-20
87	-6.624e-20
88	-6.624e-20
89	-4.14e-20

10th Run:
0	-1.4076e-19
1	-1.3248e-19
2	-1.1592e-19
3	-1.242e-19
4	-1.5732e-19
5	-1.242e-19
6	-1.5732e-19
7	-1.3248e-19
8	-1.1592e-19
9	-1.242e-19
10	-1.242e-19
11	-1.242e-19
12	-1.1592e-19
13	-1.0764e-19
14	-1.3248e-19
15	-1.0764e-19
16	-1.1592e-19
17	-1.3248e-19
18	-1.4076e-19
19	-1.4076e-19
20	-1.3248e-19
21	-1.242e-19
22	-1.3248e-19
23	-1.4076e-19
24	-1.1592e-19
25	-9.108e-20
26	-1.1592e-19
27	-1.242e-19
28	-9.108e-20
29	-1.0764e-19
30	-9.936e-20
31	-1.3248e-19
32	-9.108e-20
33	-1.242e-19
34	-8.28e-20
35	-1.0764e-19
36	-9.936e-20
37	-1.3248e-19
38	-1.0764e-19
39	-1.3248e-19
40	-1.0764e-19
41	-1.0764e-19
42	-1.242e-19
43	-1.242e-19
44	-1.0764e-19
45	-1.0764e-19
46	-1.242e-19
47	-9.108e-20
48	-1.1592e-19
49	-1.3248e-19
50	-9.108e-20
51	-1.1592e-19
52	-9.936e-20
53	-1.1592e-19
54	-1.0764e-19
55	-9.936e-20
56	-9.108e-20
57	-1.0764e-19
58	-9.936e-20
59	-1.1592e-19
60	-7.452e-20
61	-8.28e-20
62	-9.936e-20
63	-1.0764e-19
64	-9.108e-20
65	-1.1592e-19
66	-1.1592e-19
67	-1.242e-19
68	-1.0764e-19
69	-1.0764e-19
70	-1.0764e-19
71	-1.1592e-19
72	-9.108e-20
73	-9.108e-20
74	-1.0764e-19
75	-9.108e-20
76	-1.1592e-19
77	-9.936e-20
78	-8.28e-20
79	-1.0764e-19
80	-9.936e-20
81	-1.0764e-19
82	-5.796e-20
83	-5.796e-20
84	-6.624e-20
85	-5.796e-20
86	-5.796e-20
87	-3.312e-20
88	-4.968e-20
89	-2.484e-20

Average the ten runs:
0	-1.44072e-19
1	-1.43244e-19
2	-1.37448e-19
3	-1.42416e-19
4	-1.42416e-19
5	-1.4076e-19
6	-1.43244e-19
7	-1.38276e-19
8	-1.37448e-19
9	-1.39104e-19
10	-1.37448e-19
11	-1.31652e-19
12	-1.27512e-19
13	-1.4076e-19
14	-1.31652e-19
15	-1.26684e-19
16	-1.2834e-19
17	-1.2834e-19
18	-1.30824e-19
19	-1.2006e-19
20	-1.23372e-19
21	-1.23372e-19
22	-1.23372e-19
23	-1.26684e-19
24	-1.1592e-19
25	-1.17576e-19
26	-1.1592e-19
27	-1.18404e-19
28	-1.10952e-19
29	-1.1592e-19
30	-1.13436e-19
31	-1.1178e-19
32	-1.13436e-19
33	-1.12608e-19
34	-1.13436e-19
35	-1.08468e-19
36	-1.05156e-19
37	-1.09296e-19
38	-1.06812e-19
39	-1.15092e-19
40	-1.10952e-19
41	-1.14264e-19
42	-1.12608e-19
43	-1.00188e-19
44	-1.15092e-19
45	-1.17576e-19
46	-1.17576e-19
47	-1.0764e-19
48	-1.09296e-19
49	-1.12608e-19
50	-1.02672e-19
51	-1.06812e-19
52	-1.0764e-19
53	-1.05156e-19
54	-1.05984e-19
55	-1.02672e-19
56	-1.02672e-19
57	-1.14264e-19
58	-1.0764e-19
59	-1.10952e-19
60	-1.035e-19
61	-9.7704e-20
62	-1.0764e-19
63	-9.8532e-20
64	-9.3564e-20
65	-1.1178e-19
66	-1.035e-19
67	-1.09296e-19
68	-9.7704e-20
69	-1.05984e-19
70	-1.01844e-19
71	-1.06812e-19
72	-1.035e-19
73	-1.05984e-19
74	-9.7704e-20
75	-1.04328e-19
76	-1.02672e-19
77	-9.2736e-20
78	-8.9424e-20
79	-8.694e-20
80	-8.4456e-20
81	-8.0316e-20
82	-7.2036e-20
83	-6.7068e-20
84	-6.7896e-20
85	-6.21e-20
86	-6.1272e-20
87	-6.5412e-20
88	-6.3756e-20
89	-5.6304e-20

Fig-7_Dipole-Dipole Energy-External Field Angle:

External Field Angle(degree)       Dipole-Dipole Energy(j)

1st Run:
0	-9.20399e-18
1	-9.16412e-18
2	-9.16919e-18
3	-9.13016e-18
4	-9.15955e-18
5	-9.15081e-18
6	-9.12886e-18
7	-9.11799e-18
8	-9.12557e-18
9	-9.12377e-18
10	-9.07067e-18
11	-9.08867e-18
12	-9.13152e-18
13	-9.09558e-18
14	-9.0647e-18
15	-8.98642e-18
16	-9.02145e-18
17	-9.0357e-18
18	-8.97787e-18
19	-8.9853e-18
20	-8.97931e-18
21	-8.93299e-18
22	-8.85923e-18
23	-8.88763e-18
24	-8.94265e-18
25	-8.86383e-18
26	-8.82965e-18
27	-8.8206e-18
28	-8.83441e-18
29	-8.76474e-18
30	-8.80279e-18
31	-8.77806e-18
32	-8.67271e-18
33	-8.67508e-18
34	-8.71808e-18
35	-8.6334e-18
36	-8.60698e-18
37	-8.62522e-18
38	-8.55515e-18
39	-8.53985e-18
40	-8.5611e-18
41	-8.40032e-18
42	-8.60197e-18
43	-8.37174e-18
44	-8.32073e-18
45	-8.27147e-18
46	-8.38158e-18
47	-8.32075e-18
48	-8.22924e-18
49	-8.28166e-18
50	-8.22189e-18
51	-8.1286e-18
52	-8.06114e-18
53	-7.73509e-18
54	-7.94099e-18
55	-7.97746e-18
56	-7.86273e-18
57	-7.79605e-18
58	-7.72895e-18
59	-7.71867e-18
60	-7.65899e-18
61	-7.69275e-18
62	-7.61654e-18
63	-7.6173e-18
64	-7.37104e-18
65	-7.46589e-18
66	-7.5151e-18
67	-7.30996e-18
68	-7.02614e-18
69	-6.83757e-18
70	-6.99738e-18
71	-6.73104e-18
72	-6.80239e-18
73	-6.74535e-18
74	-6.59388e-18
75	-6.51668e-18
76	-6.43236e-18
77	-6.45204e-18
78	-6.40565e-18
79	-6.37748e-18
80	-6.34019e-18
81	-6.40628e-18
82	-6.22859e-18
83	-6.29017e-18
84	-6.05675e-18
85	-6.01628e-18
86	-5.91572e-18
87	-6.02398e-18
88	-5.93284e-18
89	-6.03531e-18

2nd Run:
0	-9.22283e-18
1	-9.19109e-18
2	-9.20283e-18
3	-9.16137e-18
4	-9.17005e-18
5	-9.15599e-18
6	-9.14792e-18
7	-9.12444e-18
8	-9.13942e-18
9	-9.11146e-18
10	-9.06782e-18
11	-9.07871e-18
12	-9.06267e-18
13	-9.08865e-18
14	-9.06838e-18
15	-9.03274e-18
16	-9.0439e-18
17	-9.03178e-18
18	-8.99596e-18
19	-8.92068e-18
20	-8.97241e-18
21	-9.00678e-18
22	-8.94484e-18
23	-8.92178e-18
24	-8.89073e-18
25	-8.84514e-18
26	-8.78429e-18
27	-8.75439e-18
28	-8.80835e-18
29	-8.7845e-18
30	-8.76496e-18
31	-8.67696e-18
32	-8.76161e-18
33	-8.68566e-18
34	-8.57285e-18
35	-8.63117e-18
36	-8.48609e-18
37	-8.57999e-18
38	-8.5137e-18
39	-8.57166e-18
40	-8.48521e-18
41	-8.451e-18
42	-8.46015e-18
43	-8.42065e-18
44	-8.32844e-18
45	-8.37911e-18
46	-8.28236e-18
47	-8.26299e-18
48	-8.18019e-18
49	-8.14213e-18
50	-8.14743e-18
51	-8.11377e-18
52	-8.14293e-18
53	-7.92921e-18
54	-7.78304e-18
55	-7.8718e-18
56	-8.00496e-18
57	-7.79985e-18
58	-7.94738e-18
59	-7.80024e-18
60	-7.75147e-18
61	-7.73487e-18
62	-7.54201e-18
63	-7.575e-18
64	-7.4401e-18
65	-7.44666e-18
66	-7.27333e-18
67	-7.38399e-18
68	-7.25757e-18
69	-7.18857e-18
70	-7.15201e-18
71	-6.9779e-18
72	-7.21083e-18
73	-6.84958e-18
74	-6.68631e-18
75	-6.88354e-18
76	-6.84809e-18
77	-6.6353e-18
78	-6.82775e-18
79	-6.6674e-18
80	-6.60534e-18
81	-6.1999e-18
82	-5.71153e-18
83	-6.08682e-18
84	-6.04268e-18
85	-6.03801e-18
86	-6.49117e-18
87	-6.4789e-18
88	-6.4504e-18
89	-6.49342e-18

3rd Run:
0	-9.17556e-18
1	-9.18661e-18
2	-9.17127e-18
3	-9.1741e-18
4	-9.12413e-18
5	-9.16022e-18
6	-9.17421e-18
7	-9.09834e-18
8	-9.15123e-18
9	-9.11933e-18
10	-9.11293e-18
11	-9.10574e-18
12	-9.09263e-18
13	-9.05009e-18
14	-9.00947e-18
15	-9.05299e-18
16	-9.09549e-18
17	-9.03601e-18
18	-8.99285e-18
19	-9.02641e-18
20	-8.9388e-18
21	-8.9251e-18
22	-8.90793e-18
23	-8.95175e-18
24	-8.8346e-18
25	-8.92805e-18
26	-8.8786e-18
27	-8.89542e-18
28	-8.85642e-18
29	-8.82312e-18
30	-8.8629e-18
31	-8.80754e-18
32	-8.73568e-18
33	-8.70262e-18
34	-8.63242e-18
35	-8.56812e-18
36	-8.70147e-18
37	-8.59694e-18
38	-8.48448e-18
39	-8.47174e-18
40	-8.36671e-18
41	-8.39939e-18
42	-8.38429e-18
43	-8.34499e-18
44	-8.39063e-18
45	-8.28036e-18
46	-8.29119e-18
47	-8.2229e-18
48	-8.14442e-18
49	-8.16223e-18
50	-7.98901e-18
51	-8.09539e-18
52	-7.8972e-18
53	-7.90632e-18
54	-7.90333e-18
55	-7.92927e-18
56	-7.96809e-18
57	-7.75913e-18
58	-7.73038e-18
59	-7.6905e-18
60	-7.70852e-18
61	-7.50157e-18
62	-7.60048e-18
63	-7.60003e-18
64	-7.4661e-18
65	-7.38106e-18
66	-7.39145e-18
67	-7.27078e-18
68	-7.10447e-18
69	-7.19572e-18
70	-7.03343e-18
71	-6.97683e-18
72	-6.96143e-18
73	-6.93244e-18
74	-6.82074e-18
75	-6.73692e-18
76	-6.73892e-18
77	-6.8269e-18
78	-6.52255e-18
79	-6.38835e-18
80	-5.46681e-18
81	-5.8178e-18
82	-5.85134e-18
83	-5.90121e-18
84	-5.84552e-18
85	-5.87284e-18
86	-5.8224e-18
87	-5.89957e-18
88	-5.88315e-18
89	-5.84164e-18

4th Run:
0	-9.19172e-18
1	-9.18438e-18
2	-9.15671e-18
3	-9.13782e-18
4	-9.13691e-18
5	-9.13804e-18
6	-9.15541e-18
7	-9.14757e-18
8	-9.12487e-18
9	-9.11123e-18
10	-9.10108e-18
11	-9.06383e-18
12	-9.08801e-18
13	-9.06786e-18
14	-9.01479e-18
15	-9.05555e-18
16	-8.97504e-18
17	-8.98349e-18
18	-9.0369e-18
19	-8.97072e-18
20	-8.92187e-18
21	-8.96987e-18
22	-8.91205e-18
23	-8.90063e-18
24	-8.88947e-18
25	-8.90462e-18
26	-8.8446e-18
27	-8.91381e-18
28	-8.77806e-18
29	-8.84171e-18
30	-8.75206e-18
31	-8.80499e-18
32	-8.71308e-18
33	-8.65159e-18
34	-8.69923e-18
35	-8.57456e-18
36	-8.56694e-18
37	-8.59521e-18
38	-8.48415e-18
39	-8.44004e-18
40	-8.39266e-18
41	-8.39118e-18
42	-8.42922e-18
43	-8.41273e-18
44	-8.25942e-18
45	-8.19506e-18
46	-8.26516e-18
47	-8.17775e-18
48	-8.23054e-18
49	-8.0826e-18
50	-8.17992e-18
51	-7.92787e-18
52	-7.87865e-18
53	-7.80008e-18
54	-7.98419e-18
55	-7.8814e-18
56	-7.69571e-18
57	-7.7184e-18
58	-7.55665e-18
59	-7.63149e-18
60	-7.67083e-18
61	-7.43648e-18
62	-7.56328e-18
63	-7.43741e-18
64	-7.26054e-18
65	-7.31603e-18
66	-7.20955e-18
67	-7.20617e-18
68	-6.94385e-18
69	-6.97647e-18
70	-7.13617e-18
71	-6.88043e-18
72	-6.87326e-18
73	-6.71539e-18
74	-6.65713e-18
75	-6.73647e-18
76	-6.38407e-18
77	-5.94775e-18
78	-5.65109e-18
79	-5.72221e-18
80	-5.79772e-18
81	-5.80058e-18
82	-5.88655e-18
83	-5.89936e-18
84	-5.88276e-18
85	-5.89762e-18
86	-5.84668e-18
87	-5.83853e-18
88	-5.88641e-18
89	-5.88589e-18

5th Run:
0	-9.21015e-18
1	-9.17009e-18
2	-9.16521e-18
3	-9.12891e-18
4	-9.1365e-18
5	-9.12432e-18
6	-9.12478e-18
7	-9.0685e-18
8	-9.12903e-18
9	-9.11145e-18
10	-9.13321e-18
11	-9.10423e-18
12	-9.10012e-18
13	-9.12692e-18
14	-9.06365e-18
15	-9.07215e-18
16	-9.01388e-18
17	-9.05067e-18
18	-9.02321e-18
19	-8.97121e-18
20	-8.94909e-18
21	-8.99088e-18
22	-8.90722e-18
23	-8.89943e-18
24	-8.88293e-18
25	-8.99432e-18
26	-8.86915e-18
27	-8.88278e-18
28	-8.88498e-18
29	-8.86378e-18
30	-8.77279e-18
31	-8.79816e-18
32	-8.84804e-18
33	-8.68538e-18
34	-8.62625e-18
35	-8.69252e-18
36	-8.63459e-18
37	-8.5693e-18
38	-8.66352e-18
39	-8.5374e-18
40	-8.55764e-18
41	-8.54668e-18
42	-8.34996e-18
43	-8.4164e-18
44	-8.40872e-18
45	-8.25184e-18
46	-8.21769e-18
47	-8.28386e-18
48	-8.26259e-18
49	-8.20559e-18
50	-8.26458e-18
51	-8.15491e-18
52	-8.061e-18
53	-8.04457e-18
54	-8.02374e-18
55	-7.98897e-18
56	-7.97891e-18
57	-7.90194e-18
58	-7.86905e-18
59	-7.69955e-18
60	-7.69376e-18
61	-7.71113e-18
62	-7.68063e-18
63	-7.36074e-18
64	-7.61991e-18
65	-7.43939e-18
66	-7.38649e-18
67	-7.36451e-18
68	-7.31961e-18
69	-7.18053e-18
70	-7.17925e-18
71	-7.05786e-18
72	-7.3019e-18
73	-7.14222e-18
74	-6.94149e-18
75	-6.99028e-18
76	-6.68516e-18
77	-7.011e-18
78	-6.76426e-18
79	-6.63121e-18
80	-6.57391e-18
81	-6.29139e-18
82	-6.43445e-18
83	-5.12486e-18
84	-5.15042e-18
85	-5.42546e-18
86	-5.38155e-18
87	-5.22532e-18
88	-5.76167e-18
89	-5.82631e-18

6th Run:
0	-9.21121e-18
1	-9.17735e-18
2	-9.1607e-18
3	-9.11813e-18
4	-9.16797e-18
5	-9.1655e-18
6	-9.17603e-18
7	-9.16483e-18
8	-9.15355e-18
9	-9.1332e-18
10	-9.10553e-18
11	-9.05972e-18
12	-9.05638e-18
13	-9.03087e-18
14	-9.00761e-18
15	-9.03867e-18
16	-8.97244e-18
17	-9.06351e-18
18	-8.98235e-18
19	-8.95481e-18
20	-8.92137e-18
21	-8.95378e-18
22	-8.98894e-18
23	-8.9603e-18
24	-8.89267e-18
25	-8.86965e-18
26	-8.85698e-18
27	-8.91351e-18
28	-8.77922e-18
29	-8.80486e-18
30	-8.86136e-18
31	-8.82237e-18
32	-8.74453e-18
33	-8.65798e-18
34	-8.73671e-18
35	-8.65707e-18
36	-8.63392e-18
37	-8.49885e-18
38	-8.49482e-18
39	-8.54656e-18
40	-8.57286e-18
41	-8.50102e-18
42	-8.41981e-18
43	-8.41199e-18
44	-8.32391e-18
45	-8.42483e-18
46	-8.17865e-18
47	-8.21857e-18
48	-8.23193e-18
49	-8.22161e-18
50	-8.17481e-18
51	-8.10492e-18
52	-7.96398e-18
53	-8.05757e-18
54	-7.9991e-18
55	-7.94255e-18
56	-7.97597e-18
57	-7.84499e-18
58	-7.7289e-18
59	-7.78211e-18
60	-7.57449e-18
61	-7.57838e-18
62	-7.71725e-18
63	-7.52322e-18
64	-7.5869e-18
65	-7.31164e-18
66	-7.30898e-18
67	-7.23902e-18
68	-7.26033e-18
69	-7.1866e-18
70	-7.26903e-18
71	-7.06049e-18
72	-6.72326e-18
73	-6.96199e-18
74	-6.93722e-18
75	-6.65657e-18
76	-6.80519e-18
77	-6.61303e-18
78	-6.21194e-18
79	-5.95668e-18
80	-6.04555e-18
81	-5.86149e-18
82	-5.65854e-18
83	-5.55916e-18
84	-5.51539e-18
85	-5.61257e-18
86	-5.51037e-18
87	-5.55806e-18
88	-5.57705e-18
89	-5.94966e-18

7th Run:
0	-9.24946e-18
1	-9.22359e-18
2	-9.19656e-18
3	-9.14332e-18
4	-9.1428e-18
5	-9.14299e-18
6	-9.12737e-18
7	-9.13593e-18
8	-9.15527e-18
9	-9.14343e-18
10	-9.08154e-18
11	-9.11845e-18
12	-9.12747e-18
13	-9.05665e-18
14	-9.01031e-18
15	-9.03899e-18
16	-9.03586e-18
17	-8.97973e-18
18	-8.96793e-18
19	-9.0011e-18
20	-8.99752e-18
21	-9.00361e-18
22	-9.03723e-18
23	-8.90348e-18
24	-8.93275e-18
25	-8.90495e-18
26	-8.9704e-18
27	-8.81854e-18
28	-8.82468e-18
29	-8.82541e-18
30	-8.79231e-18
31	-8.6843e-18
32	-8.73576e-18
33	-8.67103e-18
34	-8.7292e-18
35	-8.65238e-18
36	-8.76636e-18
37	-8.60436e-18
38	-8.53859e-18
39	-8.63193e-18
40	-8.52143e-18
41	-8.45665e-18
42	-8.48089e-18
43	-8.37232e-18
44	-8.39219e-18
45	-8.34495e-18
46	-8.31666e-18
47	-8.36398e-18
48	-8.18063e-18
49	-8.24475e-18
50	-8.19862e-18
51	-8.17435e-18
52	-8.13828e-18
53	-8.0759e-18
54	-8.09252e-18
55	-7.73753e-18
56	-7.92963e-18
57	-7.92006e-18
58	-7.86439e-18
59	-7.86557e-18
60	-7.43965e-18
61	-7.62233e-18
62	-7.38456e-18
63	-7.7331e-18
64	-7.55922e-18
65	-7.61765e-18
66	-7.46235e-18
67	-7.42185e-18
68	-7.4071e-18
69	-7.29449e-18
70	-7.31334e-18
71	-7.06839e-18
72	-7.03283e-18
73	-7.1839e-18
74	-7.08952e-18
75	-6.89581e-18
76	-6.4485e-18
77	-6.45079e-18
78	-6.36915e-18
79	-6.42526e-18
80	-6.09517e-18
81	-6.34066e-18
82	-6.21387e-18
83	-6.30655e-18
84	-6.30149e-18
85	-6.21199e-18
86	-6.22834e-18
87	-6.26669e-18
88	-6.19291e-18
89	-6.21706e-18

8th Run:
0	-9.21138e-18
1	-9.18845e-18
2	-9.13051e-18
3	-9.12297e-18
4	-9.14079e-18
5	-9.11931e-18
6	-9.12723e-18
7	-9.13647e-18
8	-9.15093e-18
9	-9.1016e-18
10	-9.10637e-18
11	-9.04801e-18
12	-9.06983e-18
13	-9.08817e-18
14	-9.08696e-18
15	-9.03638e-18
16	-9.08347e-18
17	-9.0377e-18
18	-8.98971e-18
19	-8.945e-18
20	-8.95596e-18
21	-8.9658e-18
22	-8.9593e-18
23	-8.97639e-18
24	-8.87078e-18
25	-8.85452e-18
26	-8.92049e-18
27	-8.82635e-18
28	-8.80445e-18
29	-8.74635e-18
30	-8.81242e-18
31	-8.70195e-18
32	-8.71516e-18
33	-8.74255e-18
34	-8.75052e-18
35	-8.65236e-18
36	-8.61141e-18
37	-8.55698e-18
38	-8.51313e-18
39	-8.49475e-18
40	-8.53836e-18
41	-8.44474e-18
42	-8.56109e-18
43	-8.36938e-18
44	-8.27939e-18
45	-8.27857e-18
46	-8.26182e-18
47	-8.33975e-18
48	-8.14986e-18
49	-8.15091e-18
50	-8.08697e-18
51	-8.08119e-18
52	-8.05695e-18
53	-7.9547e-18
54	-7.97487e-18
55	-7.82905e-18
56	-7.86765e-18
57	-7.73103e-18
58	-7.68494e-18
59	-7.5759e-18
60	-7.72979e-18
61	-7.73569e-18
62	-7.45903e-18
63	-7.4253e-18
64	-7.4684e-18
65	-7.15758e-18
66	-7.2976e-18
67	-7.31469e-18
68	-6.95021e-18
69	-7.10453e-18
70	-7.20102e-18
71	-6.77027e-18
72	-6.74142e-18
73	-6.79858e-18
74	-6.59846e-18
75	-7.06459e-18
76	-6.69906e-18
77	-6.64376e-18
78	-6.13497e-18
79	-5.91644e-18
80	-5.82661e-18
81	-5.71152e-18
82	-5.76522e-18
83	-5.76695e-18
84	-5.79387e-18
85	-5.73151e-18
86	-5.77054e-18
87	-5.7484e-18
88	-5.71571e-18
89	-5.72263e-18

9th Run:
0	-9.23585e-18
1	-9.20399e-18
2	-9.16622e-18
3	-9.16986e-18
4	-9.15164e-18
5	-9.14827e-18
6	-9.1271e-18
7	-9.15427e-18
8	-9.15838e-18
9	-9.13246e-18
10	-9.11479e-18
11	-9.08352e-18
12	-9.09147e-18
13	-9.08177e-18
14	-9.05431e-18
15	-9.06153e-18
16	-9.05081e-18
17	-9.00172e-18
18	-8.92806e-18
19	-8.90115e-18
20	-8.99634e-18
21	-8.99074e-18
22	-8.88568e-18
23	-8.90967e-18
24	-8.86337e-18
25	-8.89816e-18
26	-8.88644e-18
27	-8.84821e-18
28	-8.78098e-18
29	-8.78061e-18
30	-8.75952e-18
31	-8.77052e-18
32	-8.73635e-18
33	-8.74676e-18
34	-8.63594e-18
35	-8.7036e-18
36	-8.57069e-18
37	-8.60786e-18
38	-8.52741e-18
39	-8.4095e-18
40	-8.49039e-18
41	-8.58108e-18
42	-8.50777e-18
43	-8.3683e-18
44	-8.33174e-18
45	-8.28347e-18
46	-8.39267e-18
47	-8.14415e-18
48	-8.37395e-18
49	-8.11094e-18
50	-8.12364e-18
51	-8.11028e-18
52	-7.8705e-18
53	-8.1453e-18
54	-7.94053e-18
55	-8.03994e-18
56	-8.03702e-18
57	-7.78699e-18
58	-7.80869e-18
59	-7.85071e-18
60	-7.67415e-18
61	-7.7829e-18
62	-7.53305e-18
63	-7.59227e-18
64	-7.55904e-18
65	-7.1617e-18
66	-7.39417e-18
67	-7.15994e-18
68	-7.16209e-18
69	-7.12117e-18
70	-7.06941e-18
71	-6.97816e-18
72	-7.01066e-18
73	-7.15624e-18
74	-7.04635e-18
75	-6.7907e-18
76	-6.73934e-18
77	-6.68253e-18
78	-6.17423e-18
79	-6.02123e-18
80	-6.11873e-18
81	-6.12331e-18
82	-6.10903e-18
83	-6.03811e-18
84	-6.03864e-18
85	-6.02183e-18
86	-5.89417e-18
87	-5.9272e-18
88	-6.01178e-18
89	-5.93489e-18

10th Run:
0	-9.18683e-18
1	-9.20177e-18
2	-9.17421e-18
3	-9.17951e-18
4	-9.1388e-18
5	-9.12803e-18
6	-9.12977e-18
7	-9.12121e-18
8	-9.06687e-18
9	-9.12123e-18
10	-9.10734e-18
11	-9.06528e-18
12	-9.09028e-18
13	-9.04714e-18
14	-9.01123e-18
15	-9.02604e-18
16	-9.02319e-18
17	-9.01005e-18
18	-8.96837e-18
19	-9.03011e-18
20	-9.01318e-18
21	-8.97107e-18
22	-8.8594e-18
23	-8.89776e-18
24	-8.89955e-18
25	-8.9746e-18
26	-8.88097e-18
27	-8.75719e-18
28	-8.87945e-18
29	-8.81548e-18
30	-8.80902e-18
31	-8.83186e-18
32	-8.71742e-18
33	-8.67041e-18
34	-8.6887e-18
35	-8.68567e-18
36	-8.59244e-18
37	-8.64383e-18
38	-8.53675e-18
39	-8.62304e-18
40	-8.58649e-18
41	-8.5776e-18
42	-8.49058e-18
43	-8.51154e-18
44	-8.45754e-18
45	-8.32667e-18
46	-8.36791e-18
47	-8.18314e-18
48	-8.16013e-18
49	-8.22631e-18
50	-8.21915e-18
51	-8.21021e-18
52	-8.06991e-18
53	-7.96903e-18
54	-7.9265e-18
55	-8.10982e-18
56	-7.93543e-18
57	-7.97968e-18
58	-7.79323e-18
59	-7.6825e-18
60	-7.58348e-18
61	-7.76981e-18
62	-7.7396e-18
63	-7.55728e-18
64	-7.54378e-18
65	-7.50049e-18
66	-7.19383e-18
67	-7.17109e-18
68	-7.29214e-18
69	-7.19482e-18
70	-7.05028e-18
71	-7.18136e-18
72	-7.00538e-18
73	-6.80227e-18
74	-7.02045e-18
75	-6.83431e-18
76	-6.49392e-18
77	-6.64258e-18
78	-6.60293e-18
79	-6.5204e-18
80	-6.52556e-18
81	-6.39825e-18
82	-5.52262e-18
83	-5.62937e-18
84	-5.59517e-18
85	-5.56199e-18
86	-5.53504e-18
87	-5.5883e-18
88	-5.57764e-18
89	-5.60349e-18

Average over the ten runs:
0	-9.2099e-18
1	-9.18914e-18
2	-9.16934e-18
3	-9.14662e-18
4	-9.14691e-18
5	-9.14335e-18
6	-9.14187e-18
7	-9.12695e-18
8	-9.13551e-18
9	-9.12092e-18
10	-9.10013e-18
11	-9.08162e-18
12	-9.09104e-18
13	-9.07337e-18
14	-9.03914e-18
15	-9.04015e-18
16	-9.03155e-18
17	-9.02304e-18
18	-8.98632e-18
19	-8.97065e-18
20	-8.96459e-18
21	-8.97106e-18
22	-8.92618e-18
23	-8.92088e-18
24	-8.88995e-18
25	-8.90378e-18
26	-8.87216e-18
27	-8.84308e-18
28	-8.8231e-18
29	-8.80506e-18
30	-8.79901e-18
31	-8.76767e-18
32	-8.73803e-18
33	-8.68891e-18
34	-8.67899e-18
35	-8.64508e-18
36	-8.61709e-18
37	-8.58785e-18
38	-8.53117e-18
39	-8.52665e-18
40	-8.50729e-18
41	-8.47497e-18
42	-8.46857e-18
43	-8.4e-18
44	-8.34927e-18
45	-8.30363e-18
46	-8.29557e-18
47	-8.25178e-18
48	-8.21435e-18
49	-8.18287e-18
50	-8.1606e-18
51	-8.11015e-18
52	-8.01405e-18
53	-7.96178e-18
54	-7.95688e-18
55	-7.93078e-18
56	-7.92561e-18
57	-7.82381e-18
58	-7.77126e-18
59	-7.72972e-18
60	-7.64851e-18
61	-7.65659e-18
62	-7.58364e-18
63	-7.54216e-18
64	-7.4875e-18
65	-7.37981e-18
66	-7.34328e-18
67	-7.2842e-18
68	-7.17235e-18
69	-7.12805e-18
70	-7.14013e-18
71	-6.96827e-18
72	-6.96634e-18
73	-6.9288e-18
74	-6.83915e-18
75	-6.81059e-18
76	-6.62746e-18
77	-6.59057e-18
78	-6.36645e-18
79	-6.26267e-18
80	-6.13956e-18
81	-6.09512e-18
82	-5.93817e-18
83	-5.86026e-18
84	-5.82227e-18
85	-5.83901e-18
86	-5.8396e-18
87	-5.85549e-18
88	-5.89896e-18
89	-5.95103e-18

Fig-7_Elastic Energy-External Field Angle-50mT:

External Field Angle(degree)        Elastic Energy(j)

1st Run:
0	8.25651e-21
1	2.46354e-20
2	6.11936e-21
3	1.76852e-20
4	2.92199e-21
5	9.21035e-21
6	1.05537e-21
7	1.76247e-20
8	1.223e-20
9	3.82963e-20
10	2.18792e-20
11	2.58349e-20
12	1.9882e-20
13	1.68365e-20
14	1.00999e-20
15	1.61972e-20
16	1.96682e-20
17	1.87955e-20
18	2.65758e-20
19	1.80904e-20
20	9.62293e-21
21	1.81422e-20
22	2.40842e-20
23	6.96539e-21
24	1.2292e-20
25	1.56703e-20
26	1.53561e-20
27	6.26351e-21
28	1.71e-20
29	2.11881e-20
30	1.00002e-20
31	1.65831e-20
32	1.3612e-20
33	2.07092e-20
34	2.87436e-20
35	2.59993e-20
36	1.56905e-20
37	2.23549e-20
38	8.44587e-21
39	2.85896e-20
40	3.48771e-21
41	1.71677e-20
42	8.41013e-21
43	1.24213e-20
44	2.83208e-20
45	2.33888e-20
46	1.33841e-20
47	3.29439e-20
48	1.54824e-20
49	1.34647e-20
50	8.46445e-21
51	1.52818e-20
52	3.4241e-20
53	1.57231e-20
54	4.30384e-20
55	2.14423e-20
56	1.21996e-20
57	8.54882e-21
58	2.48049e-20
59	1.71977e-20
60	2.05387e-20
61	2.50707e-20
62	2.36129e-20
63	1.96251e-20
64	2.34664e-20
65	1.64664e-20
66	2.96072e-20
67	3.41984e-20
68	2.11647e-20
69	5.14973e-20
70	1.43572e-20
71	8.642e-21
72	1.82519e-20
73	6.56614e-21
74	8.13679e-21
75	1.47116e-20
76	1.79227e-20
77	2.39893e-20
78	5.19173e-21
79	1.85182e-21
80	5.91074e-21
81	4.15165e-21
82	7.10886e-21
83	1.32263e-20
84	7.32871e-21
85	6.14632e-21
86	5.42813e-21
87	1.02788e-20
88	6.94954e-21
89	6.80904e-21

2nd Run:
0	1.22608e-20
1	1.60302e-20
2	7.59203e-21
3	9.50435e-21
4	2.30561e-21
5	5.336e-21
6	1.11972e-21
7	2.5782e-20
8	3.5325e-21
9	4.23565e-21
10	6.39816e-21
11	9.19763e-21
12	3.40298e-21
13	1.02073e-20
14	9.26232e-21
15	5.46097e-21
16	9.51645e-21
17	3.71599e-21
18	5.63612e-21
19	1.75299e-20
20	3.36734e-20
21	2.72493e-20
22	1.04676e-20
23	1.23055e-20
24	1.58379e-20
25	1.85767e-20
26	1.08833e-20
27	5.52433e-21
28	9.67902e-21
29	3.29225e-20
30	6.63452e-21
31	4.64414e-21
32	9.31026e-21
33	1.03503e-20
34	9.30532e-21
35	1.24449e-20
36	2.20639e-21
37	1.15326e-20
38	1.18427e-20
39	2.64282e-20
40	2.23594e-20
41	1.69774e-20
42	1.28467e-20
43	2.22417e-20
44	2.61087e-20
45	1.93704e-20
46	1.22219e-20
47	2.33925e-20
48	1.27525e-20
49	2.95573e-20
50	2.57443e-20
51	2.52107e-20
52	3.1073e-20
53	2.6803e-20
54	2.88504e-20
55	2.93413e-20
56	2.63748e-20
57	4.04564e-20
58	3.36341e-20
59	2.49037e-20
60	3.21071e-20
61	2.06792e-20
62	1.94088e-20
63	4.09871e-20
64	3.15162e-20
65	1.98405e-20
66	2.52556e-20
67	3.56174e-20
68	2.07792e-20
69	3.0856e-20
70	3.94123e-20
71	2.99529e-20
72	3.62972e-20
73	2.09675e-20
74	2.29474e-20
75	2.26408e-20
76	2.69838e-20
77	1.55562e-20
78	2.1364e-20
79	1.47426e-20
80	2.46507e-20
81	1.9132e-20
82	1.85665e-20
83	6.18611e-21
84	1.67687e-20
85	1.15942e-20
86	1.69696e-20
87	2.81657e-21
88	1.61847e-20
89	7.0181e-21

3rd Run:
0	3.4188e-21
1	3.67961e-21
2	1.09182e-20
3	1.58978e-21
4	1.18412e-20
5	1.48425e-20
6	3.07846e-20
7	7.19342e-21
8	1.25656e-20
9	1.23238e-20
10	7.29895e-21
11	2.09179e-20
12	9.9305e-21
13	7.17948e-21
14	1.0541e-20
15	1.42642e-20
16	2.76142e-20
17	8.94371e-21
18	5.60158e-21
19	9.84668e-21
20	7.79904e-21
21	1.39094e-20
22	2.42471e-20
23	1.31076e-20
24	1.24132e-20
25	1.54371e-20
26	2.61439e-20
27	1.41455e-20
28	1.75694e-20
29	2.0082e-20
30	1.13265e-20
31	1.27121e-20
32	9.42601e-21
33	8.23507e-21
34	2.51303e-20
35	3.17539e-20
36	1.95263e-20
37	1.80506e-20
38	2.02107e-20
39	1.82846e-20
40	2.52929e-20
41	2.41376e-20
42	2.20459e-20
43	1.394e-20
44	1.74931e-20
45	1.33988e-20
46	1.69626e-20
47	2.01607e-20
48	2.61126e-20
49	2.29775e-20
50	3.21808e-20
51	1.92732e-20
52	1.41975e-20
53	1.66168e-20
54	1.77635e-20
55	6.9267e-21
56	3.76961e-20
57	2.2847e-20
58	1.88484e-20
59	4.21557e-21
60	1.47983e-20
61	2.96442e-20
62	1.77627e-20
63	1.15901e-20
64	1.32412e-20
65	2.07171e-20
66	1.29411e-20
67	6.53756e-21
68	2.23786e-20
69	2.91634e-20
70	1.07151e-20
71	3.34349e-20
72	2.23632e-20
73	1.44005e-21
74	1.78941e-20
75	1.76369e-20
76	1.2371e-20
77	2.96227e-20
78	1.63136e-20
79	2.43458e-20
80	2.16104e-21
81	4.83866e-21
82	3.13455e-22
83	5.24052e-21
84	9.3415e-21
85	8.73222e-21
86	4.32341e-21
87	6.53388e-21
88	3.25335e-21
89	2.15162e-21

4th Run:
0	2.54212e-21
1	2.56839e-21
2	5.16561e-21
3	1.20037e-20
4	9.99135e-21
5	1.45407e-20
6	6.42998e-21
7	1.04421e-20
8	1.46424e-20
9	2.13738e-20
10	1.22138e-20
11	2.88826e-20
12	4.18617e-20
13	1.50741e-20
14	2.32485e-20
15	1.96421e-20
16	1.00328e-20
17	9.22447e-21
18	2.38843e-20
19	8.52721e-21
20	9.89123e-21
21	8.22796e-21
22	9.70546e-21
23	1.04129e-20
24	1.5364e-20
25	1.18703e-20
26	1.42536e-20
27	1.36391e-20
28	1.22775e-20
29	1.45074e-20
30	1.99271e-20
31	1.42839e-20
32	2.50018e-20
33	3.45662e-20
34	1.32481e-20
35	1.92417e-20
36	3.59978e-20
37	3.60461e-20
38	2.87409e-20
39	1.64424e-20
40	1.96052e-20
41	1.49337e-20
42	1.2652e-20
43	9.15408e-21
44	1.53616e-20
45	2.26928e-20
46	2.6609e-20
47	2.20465e-20
48	2.13998e-20
49	2.48429e-20
50	4.49552e-20
51	1.69754e-20
52	8.05925e-21
53	1.88295e-20
54	2.00433e-20
55	2.40042e-20
56	1.881e-20
57	1.69145e-20
58	1.25713e-20
59	2.87967e-20
60	1.998e-20
61	2.37785e-20
62	1.14438e-20
63	1.52305e-20
64	1.73183e-20
65	2.99367e-20
66	2.4344e-20
67	9.40241e-21
68	2.64854e-20
69	3.53035e-20
70	2.21688e-20
71	2.88793e-20
72	3.34451e-20
73	2.00875e-20
74	1.38561e-20
75	2.11301e-20
76	1.97354e-20
77	1.31009e-20
78	4.92577e-21
79	4.52853e-21
80	1.77463e-21
81	1.21705e-20
82	6.14987e-21
83	8.48751e-21
84	9.52234e-21
85	5.05598e-21
86	6.74647e-21
87	7.13595e-21
88	1.20597e-20
89	9.41765e-21

5th Run:
0	1.71412e-20
1	1.64608e-20
2	1.03444e-20
3	8.7311e-21
4	4.66512e-21
5	9.39295e-21
6	9.45114e-21
7	2.58146e-20
8	2.24644e-20
9	1.31723e-20
10	7.6783e-21
11	9.69914e-21
12	1.2519e-20
13	2.94244e-20
14	1.86841e-20
15	1.80322e-20
16	2.80713e-20
17	2.14826e-20
18	1.55698e-20
19	5.98933e-21
20	1.10219e-20
21	4.66939e-20
22	9.42456e-21
23	1.70333e-20
24	7.30094e-21
25	1.17749e-20
26	8.87822e-21
27	7.61192e-21
28	2.41891e-21
29	4.99333e-21
30	1.83783e-20
31	3.57084e-21
32	3.74118e-21
33	1.35844e-20
34	5.05815e-21
35	9.95079e-21
36	1.17045e-20
37	9.73226e-21
38	6.90061e-21
39	1.91942e-20
40	2.32929e-20
41	1.35268e-20
42	1.28052e-20
43	2.76617e-20
44	1.79443e-20
45	1.39268e-20
46	2.86891e-20
47	1.35715e-20
48	3.84801e-20
49	2.0034e-20
50	1.08422e-20
51	1.13758e-20
52	5.51401e-20
53	3.07206e-20
54	3.68276e-20
55	8.53538e-21
56	1.33846e-20
57	2.2401e-20
58	4.33555e-20
59	2.34587e-20
60	1.2432e-20
61	1.05889e-20
62	3.03127e-20
63	1.7221e-20
64	1.09571e-20
65	2.32262e-20
66	4.25126e-20
67	3.77776e-20
68	2.20537e-20
69	1.90827e-20
70	2.92158e-20
71	1.25353e-20
72	1.57856e-20
73	1.86584e-20
74	1.75775e-20
75	3.06575e-20
76	1.29693e-20
77	2.31194e-20
78	1.53698e-20
79	1.54832e-20
80	2.41682e-20
81	1.03186e-20
82	2.29522e-20
83	8.72407e-21
84	1.05073e-20
85	4.15761e-21
86	4.04316e-21
87	5.16584e-21
88	3.67441e-21
89	4.54167e-21

6th Run:
0	1.17019e-20
1	2.2686e-21
2	4.1967e-21
3	5.49622e-21
4	2.63133e-21
5	2.31905e-20
6	7.58224e-21
7	5.73594e-21
8	1.15358e-20
9	2.29537e-20
10	1.50626e-20
11	1.14627e-20
12	1.23586e-20
13	3.23333e-20
14	3.4877e-20
15	2.41541e-20
16	1.40565e-20
17	1.50948e-20
18	2.71205e-20
19	2.6028e-20
20	2.02704e-20
21	3.05549e-20
22	3.72031e-20
23	8.64652e-21
24	1.10257e-20
25	2.52224e-20
26	1.488e-20
27	1.92893e-20
28	2.2607e-20
29	7.45702e-21
30	9.48513e-21
31	9.95234e-21
32	2.88687e-20
33	1.42226e-20
34	1.8598e-20
35	1.74908e-20
36	1.43102e-20
37	5.98809e-21
38	1.55698e-20
39	1.38507e-20
40	8.02448e-21
41	1.99853e-20
42	1.01527e-20
43	1.56689e-20
44	2.37752e-20
45	1.19713e-20
46	1.4768e-20
47	8.22446e-21
48	1.45767e-20
49	2.65656e-20
50	1.54251e-20
51	2.4435e-20
52	3.27794e-20
53	1.04441e-20
54	7.85819e-21
55	8.02451e-21
56	2.76699e-20
57	2.42586e-20
58	2.09357e-20
59	2.91198e-20
60	1.01298e-20
61	1.06371e-20
62	1.78372e-20
63	2.7624e-20
64	2.54883e-20
65	8.92322e-21
66	2.30352e-20
67	1.0974e-20
68	1.11547e-20
69	2.47825e-20
70	9.89309e-21
71	6.76181e-20
72	3.32935e-20
73	1.71624e-20
74	3.47679e-20
75	1.98542e-20
76	1.62519e-20
77	3.12487e-20
78	3.33612e-20
79	2.7814e-20
80	2.74265e-20
81	1.58076e-22
82	8.40211e-21
83	1.71178e-20
84	1.63232e-20
85	2.91236e-20
86	1.70639e-20
87	2.82324e-20
88	3.23986e-20
89	1.34624e-20

7th Run:
0	2.86774e-21
1	7.39623e-22
2	4.75874e-21
3	8.2064e-21
4	1.15341e-20
5	1.83359e-21
6	4.12896e-21
7	3.72076e-21
8	1.2492e-20
9	7.10682e-21
10	6.68099e-21
11	5.103e-21
12	5.53915e-21
13	2.65707e-20
14	3.24261e-20
15	1.87424e-20
16	3.62614e-21
17	8.58425e-21
18	4.58207e-21
19	5.14231e-21
20	4.70016e-21
21	9.32145e-21
22	9.18576e-21
23	1.22639e-20
24	2.70133e-20
25	1.67121e-20
26	5.6083e-21
27	2.91265e-20
28	6.72472e-21
29	2.75198e-21
30	2.98941e-20
31	2.65926e-20
32	1.89194e-20
33	1.65951e-20
34	7.98323e-21
35	5.57815e-21
36	1.11611e-20
37	1.43141e-20
38	1.60956e-20
39	1.17746e-20
40	2.39564e-20
41	1.0417e-20
42	1.60333e-20
43	1.10888e-20
44	2.0317e-20
45	2.11987e-20
46	1.0602e-20
47	1.52999e-20
48	2.44968e-20
49	1.11339e-20
50	2.11409e-20
51	1.58389e-20
52	3.05715e-20
53	3.78346e-20
54	1.64806e-20
55	2.2889e-20
56	1.56453e-20
57	3.45476e-20
58	1.47282e-20
59	9.94526e-21
60	2.09685e-20
61	2.72647e-20
62	2.69542e-20
63	2.09698e-20
64	1.63451e-20
65	2.35312e-20
66	2.69718e-20
67	2.17914e-20
68	2.37747e-20
69	2.63283e-20
70	1.34091e-20
71	1.33356e-20
72	3.81773e-20
73	1.94076e-20
74	1.10032e-20
75	1.51729e-20
76	1.6438e-20
77	1.7736e-20
78	1.84872e-20
79	3.30421e-20
80	1.29567e-20
81	5.7242e-21
82	4.48303e-21
83	3.74666e-22
84	8.35331e-21
85	3.32894e-21
86	4.66566e-22
87	2.28757e-21
88	4.71663e-21
89	5.88719e-21

8th Run:
0	3.97272e-21
1	1.94527e-21
2	3.95382e-21
3	8.19089e-21
4	5.30859e-21
5	4.13704e-21
6	2.24275e-21
7	6.11107e-21
8	9.14341e-21
9	5.71508e-21
10	3.49945e-21
11	3.77053e-21
12	6.91899e-22
13	1.79587e-20
14	4.31291e-21
15	1.64646e-20
16	3.66104e-21
17	1.31295e-20
18	1.96944e-20
19	8.38498e-21
20	1.08478e-20
21	1.02501e-20
22	1.07754e-20
23	2.32993e-20
24	2.01923e-20
25	1.10414e-20
26	6.70266e-21
27	1.41315e-20
28	1.83566e-20
29	9.37708e-21
30	4.46307e-21
31	1.8172e-20
32	1.98798e-20
33	3.39146e-20
34	2.24469e-20
35	8.06432e-21
36	1.25582e-20
37	2.47254e-20
38	9.96878e-21
39	1.15253e-20
40	2.47315e-20
41	2.42557e-20
42	3.17256e-20
43	7.46301e-21
44	2.26826e-20
45	1.47369e-20
46	2.99738e-20
47	1.58064e-20
48	2.9543e-20
49	2.1982e-20
50	2.24151e-20
51	3.29585e-20
52	1.23179e-20
53	1.90383e-20
54	1.82158e-20
55	1.84343e-20
56	4.48571e-20
57	1.73491e-20
58	4.45133e-20
59	1.22994e-20
60	1.96972e-20
61	1.24229e-20
62	3.60406e-20
63	4.46449e-20
64	4.71235e-20
65	3.27209e-20
66	3.1288e-20
67	3.73222e-20
68	1.27901e-20
69	3.29237e-20
70	1.83111e-20
71	2.30209e-20
72	1.77513e-20
73	3.56549e-20
74	1.26552e-20
75	1.34928e-20
76	2.1939e-20
77	3.33076e-20
78	8.10729e-21
79	9.5935e-21
80	1.56341e-20
81	7.36696e-21
82	5.43863e-21
83	4.31001e-21
84	4.31783e-21
85	4.41409e-21
86	1.33103e-21
87	2.57677e-21
88	9.9547e-21
89	2.21501e-21

9th Run:
0	5.77915e-21
1	1.81508e-21
2	2.41119e-21
3	7.10504e-21
4	2.51472e-21
5	1.72714e-20
6	1.43041e-20
7	3.81275e-21
8	5.83594e-21
9	1.75237e-20
10	1.02359e-20
11	1.63991e-20
12	2.29442e-20
13	1.09791e-20
14	3.30702e-20
15	1.62328e-20
16	2.02378e-20
17	1.60138e-20
18	2.77229e-20
19	3.02734e-20
20	7.26402e-21
21	2.12939e-20
22	1.78425e-20
23	1.16608e-20
24	8.61413e-21
25	2.94889e-20
26	1.89665e-20
27	5.04895e-21
28	8.57652e-21
29	8.99243e-21
30	1.91418e-20
31	1.58038e-20
32	1.56179e-20
33	1.73841e-20
34	1.84064e-20
35	1.55805e-20
36	1.16215e-20
37	7.02152e-21
38	2.71875e-20
39	1.47719e-20
40	1.83743e-20
41	1.52678e-20
42	1.98884e-20
43	4.38627e-21
44	2.32009e-20
45	1.73452e-20
46	1.98577e-20
47	1.25656e-20
48	3.44943e-20
49	2.46111e-20
50	2.348e-20
51	3.17902e-20
52	2.84426e-20
53	2.13064e-20
54	2.29359e-20
55	2.2538e-20
56	2.69784e-20
57	3.98908e-20
58	2.62087e-20
59	2.07943e-20
60	1.38232e-20
61	2.42055e-20
62	1.87326e-20
63	1.43659e-20
64	2.84462e-20
65	9.60118e-21
66	1.14483e-20
67	2.5519e-20
68	1.17067e-20
69	1.66432e-20
70	1.14458e-20
71	1.63832e-20
72	2.15301e-20
73	2.8485e-20
74	2.63174e-20
75	2.45626e-20
76	3.88248e-20
77	3.21095e-20
78	1.98339e-20
79	1.23047e-20
80	1.08233e-20
81	4.0894e-21
82	1.24696e-20
83	5.57868e-21
84	1.30876e-20
85	5.11471e-21
86	1.39148e-21
87	4.36996e-21
88	4.39929e-21
89	2.99076e-21

10th Run:
0	1.31843e-20
1	2.51966e-21
2	4.09872e-21
3	5.69381e-21
4	7.51525e-21
5	5.18e-21
6	8.54312e-21
7	9.3586e-21
8	1.11519e-20
9	1.39103e-20
10	3.31846e-20
11	2.99713e-20
12	4.54916e-20
13	3.64465e-20
14	5.37599e-20
15	3.08031e-20
16	3.93142e-20
17	3.88646e-20
18	3.75546e-20
19	2.051e-20
20	1.01755e-20
21	1.66707e-20
22	1.70959e-20
23	1.43643e-20
24	9.07612e-21
25	1.22773e-20
26	1.81881e-20
27	3.21588e-20
28	8.6161e-21
29	1.69131e-20
30	3.69645e-21
31	2.10748e-20
32	1.67025e-20
33	2.61361e-20
34	1.2423e-20
35	1.66329e-20
36	1.78553e-20
37	2.06024e-20
38	2.65739e-20
39	3.84296e-20
40	1.62681e-20
41	1.80016e-20
42	1.65384e-20
43	2.74245e-20
44	8.61273e-21
45	1.18196e-20
46	1.11318e-20
47	1.04727e-20
48	1.91401e-20
49	3.94464e-20
50	1.44587e-20
51	1.10767e-20
52	2.20436e-20
53	1.08541e-20
54	6.27174e-21
55	1.15265e-20
56	2.35019e-20
57	1.17169e-20
58	1.16033e-20
59	1.9276e-20
60	9.85888e-21
61	1.38397e-20
62	8.54553e-21
63	2.36601e-20
64	1.81486e-20
65	2.85644e-20
66	4.00017e-20
67	2.70042e-20
68	1.34911e-20
69	2.36343e-20
70	1.89277e-20
71	1.70542e-20
72	2.19535e-20
73	2.16144e-20
74	9.50447e-21
75	1.03679e-20
76	8.39988e-21
77	1.57737e-20
78	7.11162e-21
79	2.54039e-20
80	1.9988e-20
81	3.89028e-20
82	1.19619e-20
83	1.21944e-20
84	2.29683e-20
85	6.07384e-21
86	1.31892e-20
87	6.57677e-21
88	1.19107e-20
89	7.42235e-21

Average over the ten runs:
0	8.11252e-21
1	7.26626e-21
2	5.95588e-21
3	8.42065e-21
4	6.12293e-21
5	1.04935e-20
6	8.5642e-21
7	1.15596e-20
8	1.15594e-20
9	1.56611e-20
10	1.24132e-20
11	1.61239e-20
12	1.74622e-20
13	2.0301e-20
14	2.30282e-20
15	1.79994e-20
16	1.75799e-20
17	1.53849e-20
18	1.93942e-20
19	1.50322e-20
20	1.25266e-20
21	2.02314e-20
22	1.70032e-20
23	1.3006e-20
24	1.3913e-20
25	1.68071e-20
26	1.39861e-20
27	1.46939e-20
28	1.23926e-20
29	1.39185e-20
30	1.32947e-20
31	1.4339e-20
32	1.6108e-20
33	1.95698e-20
34	1.61343e-20
35	1.62737e-20
36	1.52632e-20
37	1.70368e-20
38	1.71536e-20
39	1.99291e-20
40	1.85393e-20
41	1.74671e-20
42	1.63098e-20
43	1.5145e-20
44	2.03817e-20
45	1.69849e-20
46	1.842e-20
47	1.74484e-20
48	2.36478e-20
49	2.34615e-20
50	2.19107e-20
51	2.04216e-20
52	2.68866e-20
53	2.08171e-20
54	2.18285e-20
55	1.73662e-20
56	2.47118e-20
57	2.38931e-20
58	2.51203e-20
59	1.90007e-20
60	1.74334e-20
61	1.98131e-20
62	2.10651e-20
63	2.35918e-20
64	2.32051e-20
65	2.13528e-20
66	2.67406e-20
67	2.46144e-20
68	1.85779e-20
69	2.90215e-20
70	1.87856e-20
71	2.50856e-20
72	2.58849e-20
73	1.90044e-20
74	1.7466e-20
75	1.90227e-20
76	1.91836e-20
77	2.35564e-20
78	1.50066e-20
79	1.6911e-20
80	1.45494e-20
81	1.06853e-20
82	9.78462e-21
83	8.14401e-21
84	1.18519e-20
85	8.37415e-21
86	7.09529e-21
87	7.59745e-21
88	1.05502e-20
89	6.19158e-21

Fig-7_External Field Energy-External Field Angle-50mT

External Field Angle(degree)        External Field Energy(j)

1st Run:
0	-1.60704e-17
1	-1.60588e-17
2	-1.60625e-17
3	-1.6045e-17
4	-1.60344e-17
5	-1.60388e-17
6	-1.60262e-17
7	-1.59926e-17
8	-1.59714e-17
9	-1.59597e-17
10	-1.59528e-17
11	-1.59122e-17
12	-1.586e-17
13	-1.5856e-17
14	-1.58512e-17
15	-1.58615e-17
16	-1.58098e-17
17	-1.57755e-17
18	-1.57778e-17
19	-1.57161e-17
20	-1.56519e-17
21	-1.56624e-17
22	-1.56924e-17
23	-1.55315e-17
24	-1.55084e-17
25	-1.54718e-17
26	-1.54816e-17
27	-1.54252e-17
28	-1.52916e-17
29	-1.53738e-17
30	-1.52718e-17
31	-1.52526e-17
32	-1.53073e-17
33	-1.52174e-17
34	-1.51205e-17
35	-1.51665e-17
36	-1.51244e-17
37	-1.50075e-17
38	-1.50129e-17
39	-1.49666e-17
40	-1.4879e-17
41	-1.48864e-17
42	-1.46446e-17
43	-1.47148e-17
44	-1.46907e-17
45	-1.46325e-17
46	-1.44448e-17
47	-1.44167e-17
48	-1.44167e-17
49	-1.42593e-17
50	-1.42001e-17
51	-1.42163e-17
52	-1.41481e-17
53	-1.42788e-17
54	-1.40259e-17
55	-1.3879e-17
56	-1.38527e-17
57	-1.38113e-17
58	-1.38223e-17
59	-1.3704e-17
60	-1.36136e-17
61	-1.35268e-17
62	-1.33818e-17
63	-1.32635e-17
64	-1.33599e-17
65	-1.31775e-17
66	-1.29646e-17
67	-1.30353e-17
68	-1.36174e-17
69	-1.37009e-17
70	-1.35189e-17
71	-1.36014e-17
72	-1.34867e-17
73	-1.35255e-17
74	-1.3996e-17
75	-1.39681e-17
76	-1.39845e-17
77	-1.38673e-17
78	-1.503e-17
79	-1.49449e-17
80	-1.49291e-17
81	-1.48332e-17
82	-1.49743e-17
83	-1.48254e-17
84	-1.54793e-17
85	-1.55227e-17
86	-1.55812e-17
87	-1.55654e-17
88	-1.55868e-17
89	-1.53795e-17

2nd Run:
0	-1.60725e-17
1	-1.60629e-17
2	-1.6059e-17
3	-1.60487e-17
4	-1.60305e-17
5	-1.60035e-17
6	-1.59993e-17
7	-1.59744e-17
8	-1.59737e-17
9	-1.59596e-17
10	-1.59814e-17
11	-1.59481e-17
12	-1.58889e-17
13	-1.58515e-17
14	-1.58399e-17
15	-1.58344e-17
16	-1.57911e-17
17	-1.57405e-17
18	-1.57377e-17
19	-1.57615e-17
20	-1.56859e-17
21	-1.56492e-17
22	-1.56633e-17
23	-1.55841e-17
24	-1.55771e-17
25	-1.55185e-17
26	-1.55342e-17
27	-1.54353e-17
28	-1.53804e-17
29	-1.53447e-17
30	-1.52338e-17
31	-1.53555e-17
32	-1.51847e-17
33	-1.52069e-17
34	-1.52751e-17
35	-1.51588e-17
36	-1.51903e-17
37	-1.50807e-17
38	-1.50447e-17
39	-1.48868e-17
40	-1.49037e-17
41	-1.48075e-17
42	-1.47643e-17
43	-1.47009e-17
44	-1.46984e-17
45	-1.45072e-17
46	-1.45532e-17
47	-1.4458e-17
48	-1.44172e-17
49	-1.43746e-17
50	-1.42073e-17
51	-1.41544e-17
52	-1.40421e-17
53	-1.41326e-17
54	-1.41085e-17
55	-1.3972e-17
56	-1.37217e-17
57	-1.38191e-17
58	-1.35452e-17
59	-1.34999e-17
60	-1.34794e-17
61	-1.33684e-17
62	-1.34119e-17
63	-1.32514e-17
64	-1.3225e-17
65	-1.31018e-17
66	-1.31096e-17
67	-1.28687e-17
68	-1.2826e-17
69	-1.2776e-17
70	-1.2624e-17
71	-1.2648e-17
72	-1.22639e-17
73	-1.24569e-17
74	-1.24912e-17
75	-1.21401e-17
76	-1.20469e-17
77	-1.21151e-17
78	-1.17313e-17
79	-1.17281e-17
80	-1.16274e-17
81	-1.18686e-17
82	-1.52252e-17
83	-1.50847e-17
84	-1.5824e-17
85	-1.58555e-17
86	-1.59224e-17
87	-1.59507e-17
88	-1.60004e-17
89	-1.59473e-17

3rd Run:
0	-1.60588e-17
1	-1.60726e-17
2	-1.6044e-17
3	-1.60565e-17
4	-1.60376e-17
5	-1.60213e-17
6	-1.60251e-17
7	-1.59972e-17
8	-1.59731e-17
9	-1.59543e-17
10	-1.59336e-17
11	-1.58936e-17
12	-1.58869e-17
13	-1.58894e-17
14	-1.58704e-17
15	-1.58523e-17
16	-1.5746e-17
17	-1.57624e-17
18	-1.57337e-17
19	-1.56996e-17
20	-1.56608e-17
21	-1.5705e-17
22	-1.56135e-17
23	-1.55148e-17
24	-1.56441e-17
25	-1.54896e-17
26	-1.55121e-17
27	-1.54085e-17
28	-1.53975e-17
29	-1.53351e-17
30	-1.52654e-17
31	-1.52962e-17
32	-1.52181e-17
33	-1.52131e-17
34	-1.5226e-17
35	-1.51676e-17
36	-1.49889e-17
37	-1.50305e-17
38	-1.49717e-17
39	-1.49019e-17
40	-1.49257e-17
41	-1.4856e-17
42	-1.47241e-17
43	-1.47008e-17
44	-1.45781e-17
45	-1.4608e-17
46	-1.45001e-17
47	-1.44529e-17
48	-1.44274e-17
49	-1.43333e-17
50	-1.4392e-17
51	-1.41634e-17
52	-1.4248e-17
53	-1.40962e-17
54	-1.40311e-17
55	-1.38896e-17
56	-1.36852e-17
57	-1.37667e-17
58	-1.36926e-17
59	-1.36377e-17
60	-1.34279e-17
61	-1.35577e-17
62	-1.32942e-17
63	-1.31757e-17
64	-1.31192e-17
65	-1.3164e-17
66	-1.30224e-17
67	-1.29517e-17
68	-1.29881e-17
69	-1.27566e-17
70	-1.27926e-17
71	-1.26721e-17
72	-1.25273e-17
73	-1.24127e-17
74	-1.24078e-17
75	-1.2346e-17
76	-1.21847e-17
77	-1.19494e-17
78	-1.20838e-17
79	-1.25471e-17
80	-1.58941e-17
81	-1.59403e-17
82	-1.60176e-17
83	-1.60193e-17
84	-1.59835e-17
85	-1.59752e-17
86	-1.60271e-17
87	-1.6019e-17
88	-1.60511e-17
89	-1.60306e-17

4th Run:
0	-1.60624e-17
1	-1.604e-17
2	-1.60572e-17
3	-1.60515e-17
4	-1.60331e-17
5	-1.60199e-17
6	-1.60219e-17
7	-1.59813e-17
8	-1.59909e-17
9	-1.59765e-17
10	-1.595e-17
11	-1.59401e-17
12	-1.58855e-17
13	-1.58827e-17
14	-1.589e-17
15	-1.57915e-17
16	-1.58256e-17
17	-1.57357e-17
18	-1.57637e-17
19	-1.57718e-17
20	-1.57249e-17
21	-1.57133e-17
22	-1.56782e-17
23	-1.55834e-17
24	-1.56006e-17
25	-1.55481e-17
26	-1.55305e-17
27	-1.54371e-17
28	-1.54724e-17
29	-1.52952e-17
30	-1.52934e-17
31	-1.52341e-17
32	-1.52114e-17
33	-1.52378e-17
34	-1.50576e-17
35	-1.5156e-17
36	-1.50725e-17
37	-1.49352e-17
38	-1.48657e-17
39	-1.48743e-17
40	-1.4832e-17
41	-1.47708e-17
42	-1.46401e-17
43	-1.45567e-17
44	-1.4594e-17
45	-1.45223e-17
46	-1.43539e-17
47	-1.43743e-17
48	-1.41631e-17
49	-1.42168e-17
50	-1.40328e-17
51	-1.41587e-17
52	-1.40619e-17
53	-1.40509e-17
54	-1.36903e-17
55	-1.3686e-17
56	-1.37363e-17
57	-1.35525e-17
58	-1.36231e-17
59	-1.34166e-17
60	-1.3274e-17
61	-1.34034e-17
62	-1.30813e-17
63	-1.31159e-17
64	-1.3147e-17
65	-1.29388e-17
66	-1.28853e-17
67	-1.27526e-17
68	-1.28542e-17
69	-1.26674e-17
70	-1.23594e-17
71	-1.24245e-17
72	-1.23056e-17
73	-1.23243e-17
74	-1.21781e-17
75	-1.18996e-17
76	-1.27561e-17
77	-1.43731e-17
78	-1.59079e-17
79	-1.59101e-17
80	-1.59963e-17
81	-1.59962e-17
82	-1.60215e-17
83	-1.60239e-17
84	-1.60181e-17
85	-1.60295e-17
86	-1.59991e-17
87	-1.59965e-17
88	-1.60251e-17
89	-1.60222e-17

5th Run:
0	-1.60592e-17
1	-1.60539e-17
2	-1.60491e-17
3	-1.60549e-17
4	-1.6035e-17
5	-1.60244e-17
6	-1.59667e-17
7	-1.60016e-17
8	-1.59386e-17
9	-1.59846e-17
10	-1.58644e-17
11	-1.59143e-17
12	-1.58869e-17
13	-1.58603e-17
14	-1.58661e-17
15	-1.57902e-17
16	-1.58022e-17
17	-1.57825e-17
18	-1.57867e-17
19	-1.58173e-17
20	-1.57628e-17
21	-1.56879e-17
22	-1.56932e-17
23	-1.56317e-17
24	-1.55824e-17
25	-1.55579e-17
26	-1.55508e-17
27	-1.55121e-17
28	-1.54355e-17
29	-1.54262e-17
30	-1.54533e-17
31	-1.53809e-17
32	-1.52617e-17
33	-1.53196e-17
34	-1.52615e-17
35	-1.51718e-17
36	-1.51573e-17
37	-1.51608e-17
38	-1.49422e-17
39	-1.49657e-17
40	-1.48759e-17
41	-1.47962e-17
42	-1.49031e-17
43	-1.47575e-17
44	-1.46596e-17
45	-1.47484e-17
46	-1.46678e-17
47	-1.44674e-17
48	-1.44317e-17
49	-1.43923e-17
50	-1.42568e-17
51	-1.42349e-17
52	-1.4248e-17
53	-1.40946e-17
54	-1.40341e-17
55	-1.3955e-17
56	-1.38652e-17
57	-1.38031e-17
58	-1.37115e-17
59	-1.37268e-17
60	-1.35783e-17
61	-1.34662e-17
62	-1.33149e-17
63	-1.35184e-17
64	-1.31521e-17
65	-1.31594e-17
66	-1.30913e-17
67	-1.30068e-17
68	-1.28859e-17
69	-1.28921e-17
70	-1.26962e-17
71	-1.27176e-17
72	-1.23158e-17
73	-1.23057e-17
74	-1.2403e-17
75	-1.21517e-17
76	-1.22933e-17
77	-1.17969e-17
78	-1.19194e-17
79	-1.18917e-17
80	-1.1792e-17
81	-1.18502e-17
82	-1.16161e-17
83	-1.56257e-17
84	-1.56259e-17
85	-1.54923e-17
86	-1.55429e-17
87	-1.56609e-17
88	-1.56889e-17
89	-1.56191e-17

6th Run:
0	-1.60544e-17
1	-1.60491e-17
2	-1.60542e-17
3	-1.60311e-17
4	-1.60382e-17
5	-1.60328e-17
6	-1.60073e-17
7	-1.60163e-17
8	-1.59888e-17
9	-1.59809e-17
10	-1.59391e-17
11	-1.59359e-17
12	-1.59343e-17
13	-1.58662e-17
14	-1.58718e-17
15	-1.58193e-17
16	-1.58006e-17
17	-1.57384e-17
18	-1.57951e-17
19	-1.57139e-17
20	-1.56802e-17
21	-1.56787e-17
22	-1.55839e-17
23	-1.55843e-17
24	-1.55459e-17
25	-1.56097e-17
26	-1.55335e-17
27	-1.54319e-17
28	-1.55293e-17
29	-1.5402e-17
30	-1.52946e-17
31	-1.52626e-17
32	-1.53047e-17
33	-1.53048e-17
34	-1.51254e-17
35	-1.51066e-17
36	-1.50455e-17
37	-1.5128e-17
38	-1.5042e-17
39	-1.49095e-17
40	-1.48194e-17
41	-1.47502e-17
42	-1.47697e-17
43	-1.4716e-17
44	-1.46967e-17
45	-1.45037e-17
46	-1.46184e-17
47	-1.45055e-17
48	-1.43806e-17
49	-1.42513e-17
50	-1.4159e-17
51	-1.41913e-17
52	-1.42026e-17
53	-1.39585e-17
54	-1.39215e-17
55	-1.38884e-17
56	-1.36952e-17
57	-1.37506e-17
58	-1.37243e-17
59	-1.35405e-17
60	-1.35682e-17
61	-1.34904e-17
62	-1.32442e-17
63	-1.33306e-17
64	-1.30731e-17
65	-1.31864e-17
66	-1.30897e-17
67	-1.29962e-17
68	-1.28766e-17
69	-1.28341e-17
70	-1.26482e-17
71	-1.26887e-17
72	-1.28215e-17
73	-1.24669e-17
74	-1.23334e-17
75	-1.2475e-17
76	-1.22287e-17
77	-1.21795e-17
78	-1.3203e-17
79	-1.48434e-17
80	-1.47869e-17
81	-1.49072e-17
82	-1.57459e-17
83	-1.5821e-17
84	-1.58785e-17
85	-1.57906e-17
86	-1.57892e-17
87	-1.58351e-17
88	-1.58041e-17
89	-1.60199e-17

7th Run:
0	-1.60698e-17
1	-1.60603e-17
2	-1.60547e-17
3	-1.60531e-17
4	-1.60243e-17
5	-1.60194e-17
6	-1.59844e-17
7	-1.59786e-17
8	-1.59794e-17
9	-1.59424e-17
10	-1.59535e-17
11	-1.58909e-17
12	-1.58571e-17
13	-1.58505e-17
14	-1.59194e-17
15	-1.58493e-17
16	-1.5829e-17
17	-1.58058e-17
18	-1.57626e-17
19	-1.56999e-17
20	-1.573e-17
21	-1.56787e-17
22	-1.56139e-17
23	-1.5691e-17
24	-1.5618e-17
25	-1.5552e-17
26	-1.54543e-17
27	-1.55184e-17
28	-1.55144e-17
29	-1.54619e-17
30	-1.54229e-17
31	-1.54491e-17
32	-1.53663e-17
33	-1.5311e-17
34	-1.52364e-17
35	-1.52056e-17
36	-1.50205e-17
37	-1.50969e-17
38	-1.50411e-17
39	-1.49199e-17
40	-1.49229e-17
41	-1.49144e-17
42	-1.48052e-17
43	-1.47686e-17
44	-1.47002e-17
45	-1.46648e-17
46	-1.45756e-17
47	-1.44064e-17
48	-1.45098e-17
49	-1.43773e-17
50	-1.43095e-17
51	-1.43016e-17
52	-1.41618e-17
53	-1.41056e-17
54	-1.39834e-17
55	-1.42092e-17
56	-1.39431e-17
57	-1.38029e-17
58	-1.3793e-17
59	-1.35922e-17
60	-1.39191e-17
61	-1.36873e-17
62	-1.37824e-17
63	-1.3339e-17
64	-1.33252e-17
65	-1.31398e-17
66	-1.31635e-17
67	-1.30732e-17
68	-1.29188e-17
69	-1.2905e-17
70	-1.26994e-17
71	-1.28795e-17
72	-1.27462e-17
73	-1.24786e-17
74	-1.2398e-17
75	-1.24734e-17
76	-1.33267e-17
77	-1.33171e-17
78	-1.33533e-17
79	-1.40054e-17
80	-1.4252e-17
81	-1.57423e-17
82	-1.58289e-17
83	-1.57808e-17
84	-1.57342e-17
85	-1.58259e-17
86	-1.5741e-17
87	-1.56952e-17
88	-1.57876e-17
89	-1.57505e-17

8th Run:
0	-1.60496e-17
1	-1.60598e-17
2	-1.60507e-17
3	-1.60578e-17
4	-1.60444e-17
5	-1.60105e-17
6	-1.60138e-17
7	-1.59859e-17
8	-1.59822e-17
9	-1.59359e-17
10	-1.59364e-17
11	-1.59248e-17
12	-1.58922e-17
13	-1.5878e-17
14	-1.5827e-17
15	-1.58031e-17
16	-1.57232e-17
17	-1.57358e-17
18	-1.56893e-17
19	-1.57517e-17
20	-1.57184e-17
21	-1.56499e-17
22	-1.55556e-17
23	-1.54949e-17
24	-1.55637e-17
25	-1.55644e-17
26	-1.54592e-17
27	-1.54508e-17
28	-1.54314e-17
29	-1.5421e-17
30	-1.53349e-17
31	-1.53711e-17
32	-1.52848e-17
33	-1.51941e-17
34	-1.50897e-17
35	-1.51435e-17
36	-1.50126e-17
37	-1.50609e-17
38	-1.49735e-17
39	-1.48794e-17
40	-1.47753e-17
41	-1.48396e-17
42	-1.4631e-17
43	-1.4674e-17
44	-1.46544e-17
45	-1.45653e-17
46	-1.4468e-17
47	-1.42747e-17
48	-1.43682e-17
49	-1.42479e-17
50	-1.41937e-17
51	-1.40662e-17
52	-1.39715e-17
53	-1.39399e-17
54	-1.38317e-17
55	-1.38832e-17
56	-1.36877e-17
57	-1.36565e-17
58	-1.35883e-17
59	-1.35516e-17
60	-1.33539e-17
61	-1.31372e-17
62	-1.32615e-17
63	-1.32028e-17
64	-1.301e-17
65	-1.30568e-17
66	-1.28659e-17
67	-1.27203e-17
68	-1.2967e-17
69	-1.2616e-17
70	-1.23633e-17
71	-1.26575e-17
72	-1.25416e-17
73	-1.23452e-17
74	-1.23441e-17
75	-1.17051e-17
76	-1.19443e-17
77	-1.18051e-17
78	-1.34435e-17
79	-1.42459e-17
80	-1.42777e-17
81	-1.58691e-17
82	-1.58126e-17
83	-1.59249e-17
84	-1.58481e-17
85	-1.59315e-17
86	-1.59177e-17
87	-1.59148e-17
88	-1.59384e-17
89	-1.59561e-17

9th Run:
0	-1.60664e-17
1	-1.60654e-17
2	-1.60719e-17
3	-1.60613e-17
4	-1.6045e-17
5	-1.59904e-17
6	-1.60186e-17
7	-1.59951e-17
8	-1.59699e-17
9	-1.59826e-17
10	-1.59165e-17
11	-1.59002e-17
12	-1.58825e-17
13	-1.58699e-17
14	-1.58604e-17
15	-1.58602e-17
16	-1.58036e-17
17	-1.58171e-17
18	-1.5796e-17
19	-1.5777e-17
20	-1.56802e-17
21	-1.56465e-17
22	-1.56348e-17
23	-1.56252e-17
24	-1.55995e-17
25	-1.54917e-17
26	-1.54931e-17
27	-1.54577e-17
28	-1.54899e-17
29	-1.5397e-17
30	-1.53548e-17
31	-1.53251e-17
32	-1.53092e-17
33	-1.51725e-17
34	-1.52061e-17
35	-1.50732e-17
36	-1.51752e-17
37	-1.50642e-17
38	-1.50468e-17
39	-1.50435e-17
40	-1.49188e-17
41	-1.47542e-17
42	-1.47549e-17
43	-1.4796e-17
44	-1.4722e-17
45	-1.46365e-17
46	-1.44402e-17
47	-1.46091e-17
48	-1.42241e-17
49	-1.43853e-17
50	-1.43499e-17
51	-1.42088e-17
52	-1.43091e-17
53	-1.40131e-17
54	-1.40753e-17
55	-1.38483e-17
56	-1.37593e-17
57	-1.39299e-17
58	-1.37796e-17
59	-1.36063e-17
60	-1.36435e-17
61	-1.34049e-17
62	-1.35708e-17
63	-1.33119e-17
64	-1.32417e-17
65	-1.34648e-17
66	-1.31315e-17
67	-1.31858e-17
68	-1.31081e-17
69	-1.29826e-17
70	-1.28422e-17
71	-1.2796e-17
72	-1.26411e-17
73	-1.23427e-17
74	-1.22582e-17
75	-1.24014e-17
76	-1.23001e-17
77	-1.22268e-17
78	-1.54509e-17
79	-1.55677e-17
80	-1.5462e-17
81	-1.54622e-17
82	-1.54486e-17
83	-1.54992e-17
84	-1.54533e-17
85	-1.54111e-17
86	-1.55023e-17
87	-1.54347e-17
88	-1.53716e-17
89	-1.53978e-17

10th Run:
0	-1.60619e-17
1	-1.60651e-17
2	-1.60523e-17
3	-1.60531e-17
4	-1.60321e-17
5	-1.60188e-17
6	-1.59968e-17
7	-1.59728e-17
8	-1.59818e-17
9	-1.59874e-17
10	-1.59121e-17
11	-1.5925e-17
12	-1.58887e-17
13	-1.58852e-17
14	-1.5877e-17
15	-1.5804e-17
16	-1.57889e-17
17	-1.57697e-17
18	-1.57523e-17
19	-1.56679e-17
20	-1.5689e-17
21	-1.56627e-17
22	-1.57297e-17
23	-1.5632e-17
24	-1.55059e-17
25	-1.54516e-17
26	-1.54509e-17
27	-1.55958e-17
28	-1.54271e-17
29	-1.5426e-17
30	-1.53889e-17
31	-1.52448e-17
32	-1.5334e-17
33	-1.52984e-17
34	-1.52346e-17
35	-1.5131e-17
36	-1.51021e-17
37	-1.5015e-17
38	-1.5015e-17
39	-1.48704e-17
40	-1.4797e-17
41	-1.47688e-17
42	-1.47502e-17
43	-1.46173e-17
44	-1.46229e-17
45	-1.4625e-17
46	-1.45358e-17
47	-1.45434e-17
48	-1.44912e-17
49	-1.43529e-17
50	-1.41781e-17
51	-1.4082e-17
52	-1.41295e-17
53	-1.40824e-17
54	-1.40057e-17
55	-1.37662e-17
56	-1.38685e-17
57	-1.36774e-17
58	-1.37566e-17
59	-1.37089e-17
60	-1.36463e-17
61	-1.33267e-17
62	-1.32721e-17
63	-1.33301e-17
64	-1.31626e-17
65	-1.31044e-17
66	-1.31952e-17
67	-1.31088e-17
68	-1.28287e-17
69	-1.2795e-17
70	-1.27473e-17
71	-1.24805e-17
72	-1.25345e-17
73	-1.25719e-17
74	-1.21787e-17
75	-1.2202e-17
76	-1.23825e-17
77	-1.21337e-17
78	-1.19701e-17
79	-1.19431e-17
80	-1.17309e-17
81	-1.16868e-17
82	-1.59299e-17
83	-1.59013e-17
84	-1.59314e-17
85	-1.59202e-17
86	-1.59527e-17
87	-1.59552e-17
88	-1.59339e-17
89	-1.59489e-17

Average over the ten runs:
0	-1.60625e-17
1	-1.60588e-17
2	-1.60556e-17
3	-1.60513e-17
4	-1.60355e-17
5	-1.6018e-17
6	-1.6006e-17
7	-1.59896e-17
8	-1.5975e-17
9	-1.59664e-17
10	-1.5934e-17
11	-1.59185e-17
12	-1.58863e-17
13	-1.5869e-17
14	-1.58673e-17
15	-1.58266e-17
16	-1.5792e-17
17	-1.57663e-17
18	-1.57595e-17
19	-1.57377e-17
20	-1.56984e-17
21	-1.56734e-17
22	-1.56458e-17
23	-1.55873e-17
24	-1.55746e-17
25	-1.55255e-17
26	-1.55e-17
27	-1.54673e-17
28	-1.5437e-17
29	-1.53883e-17
30	-1.53314e-17
31	-1.53172e-17
32	-1.52782e-17
33	-1.52476e-17
34	-1.51833e-17
35	-1.51481e-17
36	-1.50889e-17
37	-1.5058e-17
38	-1.49956e-17
39	-1.49218e-17
40	-1.4865e-17
41	-1.48144e-17
42	-1.47387e-17
43	-1.47003e-17
44	-1.46617e-17
45	-1.46014e-17
46	-1.45158e-17
47	-1.44508e-17
48	-1.4383e-17
49	-1.43191e-17
50	-1.42279e-17
51	-1.41778e-17
52	-1.41523e-17
53	-1.40753e-17
54	-1.39708e-17
55	-1.38977e-17
56	-1.37815e-17
57	-1.3757e-17
58	-1.37037e-17
59	-1.35985e-17
60	-1.35504e-17
61	-1.34369e-17
62	-1.33615e-17
63	-1.32839e-17
64	-1.31816e-17
65	-1.31494e-17
66	-1.30519e-17
67	-1.29699e-17
68	-1.29871e-17
69	-1.28926e-17
70	-1.27292e-17
71	-1.27566e-17
72	-1.26184e-17
73	-1.2523e-17
74	-1.24988e-17
75	-1.23762e-17
76	-1.25448e-17
77	-1.25764e-17
78	-1.34093e-17
79	-1.37627e-17
80	-1.40748e-17
81	-1.44156e-17
82	-1.52621e-17
83	-1.56506e-17
84	-1.57776e-17
85	-1.57754e-17
86	-1.57976e-17
87	-1.58027e-17
88	-1.58188e-17
89	-1.58072e-17

***Fig-8_Bulk-sample-like simulations of magnetosome chain rupture***

Fig-8_Different Orientations Of The External Field:

External Field Angle(degree)        Chain Magnetic Moment Angle(degree)

Ange=+5(degree)
0	4.66153
1	4.49712
2	4.47813
3	4.64026
4	4.74851
5	5.1673
6	5.14445
7	5.34609
8	5.397
9	5.52955
10	6.03023
11	6.09029
12	6.34351
13	6.19253
14	6.24201
15	5.95244
16	6.39429
17	7.14753
18	8.23818
19	8.39923
20	7.91855
21	9.08037
22	8.36688
23	10.967
24	12.4738
25	13.6222
26	12.273
27	13.778
28	15.0276
29	15.3733
30	16.0797
31	16.7469
32	15.5912
33	15.5483
34	17.0241
35	17.615
36	19.2886
37	19.9728
38	20.7349
39	20.4182
40	21.0093
41	22.9105
42	23.412
43	23.8545
44	24.3343
45	24.7034
46	25.0383
47	25.4613
48	25.9309
49	26.896
50	27.6569
51	28.0773
52	28.6591
53	29.692
54	30.1667
55	30.538
56	30.529
57	30.9504
58	31.4887
59	32.0002
60	32.4863
61	33.1658
62	33.5223
63	34.241
64	34.8597
65	35.4444
66	36.052
67	36.1324
68	36.6741
69	36.712
70	37.086
71	37.6868
72	38.101
73	38.6083
74	38.8952
75	39.4085
76	39.913
77	40.5505
78	41.164
79	41.4017
80	41.6591
81	42.0779
82	42.4596
83	42.8727
84	43.2406
85	46.1298
86	51.6048
87	51.8549
88	58.5534
89	65.2762

Angle=+10(degree)
0	8.23476
1	8.64371
2	9.50172
3	8.82558
4	9.16436
5	9.15387
6	9.67597
7	9.33701
8	9.8797
9	9.98894
10	9.94139
11	10.2339
12	9.93919
13	10.216
14	10.6325
15	10.517
16	10.4605
17	10.9982
18	10.9651
19	10.7595
20	11.9161
21	10.3561
22	12.1102
23	13.1794
24	13.4968
25	14.9927
26	14.4706
27	13.3835
28	14.3597
29	17.1285
30	17.5853
31	17.9361
32	18.251
33	18.5937
34	19.1309
35	21.0499
36	21.3945
37	20.8337
38	22.0949
39	23.8694
40	24.5135
41	24.9094
42	25.2544
43	25.4144
44	26.2468
45	26.7595
46	27.358
47	28.23
48	28.6079
49	28.8344
50	29.8345
51	30.2963
52	30.6499
53	31.6304
54	32.3902
55	32.6764
56	33.0713
57	33.6713
58	34.2528
59	34.4434
60	34.6519
61	35.1513
62	35.8111
63	36.0616
64	36.3242
65	36.8567
66	37.3175
67	38.0752
68	38.5572
69	38.8937
70	39.3211
71	39.6084
72	40.2268
73	40.6633
74	41.3175
75	41.8413
76	42.1697
77	42.7612
78	43.1462
79	43.5872
80	44.1819
81	44.7312
82	45.4266
83	45.6095
84	46.1527
85	59.5026
86	66.1177
87	66.7582
88	70.802
89	77.4922

Angle=+15(degree)
0	11.1206
1	11.7132
2	11.537
3	11.4598
4	11.9986
5	12.8593
6	12.5701
7	13.9418
8	14.5019
9	14.2808
10	14.0646
11	14.3227
12	14.4828
13	14.4774
14	14.9329
15	14.9068
16	14.794
17	14.9377
18	15.7763
19	15.6948
20	15.8859
21	16.0416
22	16.293
23	15.6345
24	16.4916
25	16.3939
26	16.9975
27	17.7141
28	19.0113
29	19.0579
30	18.9941
31	19.8345
32	19.084
33	21.378
34	20.6878
35	21.9263
36	22.5624
37	22.8665
38	23.5098
39	23.8206
40	25.5187
41	27.1194
42	26.8537
43	28.3807
44	28.5635
45	29.4518
46	29.8377
47	30.3187
48	30.4801
49	30.9688
50	31.7557
51	32.3696
52	32.966
53	32.1937
54	32.8367
55	32.7897
56	35.2639
57	35.9293
58	36.1032
59	36.287
60	36.829
61	37.1638
62	37.8282
63	38.7474
64	39.1875
65	39.4073
66	39.8242
67	40.0857
68	40.6665
69	41.1341
70	41.5129
71	42.0406
72	42.5344
73	43.271
74	43.295
75	43.8764
76	44.665
77	44.7944
78	45.2744
79	45.67
80	46.0016
81	46.5135
82	47.0109
83	47.155
84	47.3632
85	47.7345
86	48.0814
87	48.7783
88	49.4764
89	50.1703

Angle=+20(degree)
0	13.946
1	14.736
2	15.2221
3	14.1811
4	13.9156
5	15.0812
6	15.909
7	15.6316
8	16.6938
9	17.1944
10	18.1201
11	18.3932
12	18.7664
13	18.2654
14	19.298
15	19.0296
16	19.2881
17	19.8417
18	19.7343
19	19.9302
20	20.2515
21	20.0307
22	20.2584
23	20.2506
24	20.3209
25	20.4917
26	20.8283
27	20.7315
28	21.2242
29	21.6181
30	22.1204
31	22.4428
32	22.2434
33	25.1982
34	23.438
35	25.5991
36	27.7138
37	26.4183
38	27.6718
39	27.0445
40	29.1894
41	30.6352
42	30.2137
43	30.1967
44	30.9096
45	32.1471
46	32.6986
47	32.5519
48	32.5633
49	33.5884
50	35.3981
51	36.8932
52	37.1193
53	37.3826
54	37.3138
55	38.1551
56	38.9706
57	39.7918
58	40.4074
59	40.4023
60	40.6395
61	41.7769
62	41.9416
63	42.4853
64	42.7988
65	43.3499
66	44.1042
67	44.4329
68	44.7668
69	45.3762
70	45.8314
71	46.3755
72	46.8253
73	47.391
74	47.6599
75	48.1855
76	48.9353
77	49.3203
78	49.498
79	50.2739
80	50.9275
81	53.4363
82	54.3307
83	55.049
84	55.7358
85	56.9454
86	57.4557
87	57.9362
88	58.3229
89	58.9561

Angle=+25(degree)
0	15.531
1	16.5713
2	18.221
3	16.1401
4	17.2972
5	18.4348
6	18.6537
7	18.7271
8	20.0354
9	18.6779
10	19.9023
11	20.265
12	20.9281
13	23.0624
14	23.5032
15	23.5973
16	23.2242
17	24.349
18	24.1125
19	23.8803
20	24.0218
21	24.6654
22	24.647
23	24.7897
24	24.9643
25	24.7094
26	24.8339
27	25.245
28	25.2843
29	25.3364
30	25.3528
31	25.7418
32	26.1117
33	26.7512
34	26.143
35	26.922
36	27.8647
37	26.7872
38	27.0519
39	26.7546
40	27.6248
41	29.3987
42	30.1223
43	30.4197
44	30.5519
45	28.7398
46	32.8284
47	33.3635
48	31.942
49	32.4987
50	33.873
51	35.9709
52	35.1249
53	36.546
54	36.6337
55	36.9712
56	37.2908
57	39.1713
58	40.3913
59	40.72
60	41.572
61	42.297
62	42.4602
63	42.9346
64	43.6047
65	44.3679
66	44.7905
67	45.1067
68	45.6744
69	46.0518
70	46.6475
71	47.1571
72	47.6346
73	48.1534
74	48.6929
75	48.8411
76	49.2057
77	49.5906
78	50.039
79	50.6619
80	51.1457
81	51.6892
82	52.082
83	52.6509
84	53.2196
85	53.3782
86	53.8767
87	54.3146
88	54.7463
89	55.0843

Angle=+30(degree)
0	17.7027
1	18.0117
2	18.3111
3	18.4443
4	19.8794
5	18.9786
6	19.6917
7	22.5404
8	22.6011
9	21.2613
10	23.6589
11	25.0316
12	25.1628
13	25.0186
14	25.8152
15	25.8006
16	26.0828
17	27.7915
18	28.7056
19	28.7799
20	27.4159
21	26.6222
22	26.8699
23	26.7668
24	29.4216
25	28.5563
26	29.4407
27	29.1512
28	29.5676
29	29.66
30	30.3565
31	29.9319
32	30.0582
33	30.4012
34	30.555
35	30.8046
36	30.5396
37	30.8157
38	30.8197
39	31.2322
40	32.2344
41	32.0106
42	31.9935
43	32.8633
44	34.1465
45	35.2769
46	34.0021
47	36.3623
48	37.0012
49	37.8328
50	36.7498
51	39.6478
52	41.0204
53	41.21
54	40.3309
55	41.2228
56	41.3856
57	42.4255
58	44.6455
59	45.116
60	45.5423
61	46.5642
62	47.074
63	47.5586
64	47.7206
65	48.2458
66	48.5938
67	49.1546
68	49.5722
69	50.0463
70	50.5647
71	51.0558
72	51.609
73	52.2274
74	52.4651
75	52.9687
76	53.6429
77	54.1097
78	54.256
79	54.9001
80	55.2408
81	55.6713
82	56.2067
83	56.4364
84	57.0452
85	57.2988
86	57.5971
87	58.2179
88	58.9361
89	59.2548

Angle=+35(degree)
0	-20.6754
1	-20.1904
2	-19.4333
3	-19.1979
4	-18.4488
5	-17.9633
6	-17.2651
7	-16.9482
8	-16.5955
9	-16.1381
10	-15.5523
11	-14.6635
12	-14.1025
13	-13.7357
14	-13.0152
15	-12.6201
16	-12.0696
17	-11.5726
18	-10.9385
19	-10.668
20	-10.1068
21	-9.7926
22	-9.4011
23	-8.9563
24	-8.4712
25	-7.969
26	-7.3213
27	-6.6682
28	-6.321
29	-5.9776
30	-5.3556
31	-4.6875
32	-4.3123
33	-3.9505
34	-3.6156
35	-3.3016
36	-1.9573
37	5.323
38	5.8004
39	6.1303
40	6.806
41	17.2496
42	20.6436
43	21.0482
44	22.1151
45	35.2698
46	44.3956
47	46.2247
48	47.5382
49	47.7471
50	47.8324
51	48.2702
52	49.8301
53	50.6604
54	51.0784
55	51.0129
56	58.8022
57	58.8984
58	59.6581
59	60.3378
60	61.3306
61	61.9274
62	63.2948
63	64.2927
64	64.4671
65	65.535
66	67.411
67	67.759
68	68.206
69	69.281
70	70.182
71	71.331
72	72.116
73	73.341
74	74.183
75	75.178
76	76.733
77	75.664
78	78.453
79	79.146
80	79.256
81	80.197
82	79.441
83	81.012
84	81.456
85	80.951
86	82.317
87	81.614
88	81.706
89	85.735

Angle=+40(degree)
0	-23.5021
1	-23.0394
2	-22.6102
3	-22.2349
4	-21.7196
5	-21.4357
6	-21.0119
7	-20.5838
8	-19.7078
9	-19.0052
10	-18.4991
11	-18.1463
12	-17.5558
13	-17.2486
14	-16.7821
15	-16.5202
16	-15.9009
17	-15.4268
18	-14.6567
19	-14.1768
20	-13.6328
21	-13.6358
22	-13.2036
23	-12.4486
24	-11.7067
25	-11.2393
26	-10.9196
27	-10.5236
28	-9.939
29	-9.366
30	-9.0477
31	-8.9348
32	-8.3951
33	-8.061
34	-7.5503
35	-7.0934
36	-6.7792
37	-1.1231
38	6.5803
39	34.4079
40	35.9611
41	36.9519
42	37.8203
43	38.6436
44	39.4917
45	40.7335
46	41.5579
47	43.4199
48	45.0399
49	45.8852
50	46.1441
51	53.7702
52	54.3448
53	55.5378
54	56.0436
55	56.2711
56	57.2583
57	58.232
58	58.6703
59	59.598
60	60.069
61	61.513
62	62.82
63	63.366
64	63.872
65	65.027
66	66.918
67	68.479
68	68.191
69	68.877
70	71.302
71	72.141
72	72.118
73	73.782
74	73.632
75	74.959
76	77.601
77	74.738
78	76.594
79	75.765
80	76.946
81	77.766
82	79.044
83	78.57
84	79.09
85	80.48
86	81.298
87	79.277
88	81.833
89	83.155

Angle=+45(degree)
0	-26.9625
1	-25.6849
2	-24.732
3	-23.8356
4	-23.31
5	-22.7762
6	-22.8221
7	-22.2568
8	-21.7967
9	-21.6007
10	-21.3064
11	-20.881
12	-20.1797
13	-19.6752
14	-19.4011
15	-18.8179
16	-18.4074
17	-18.0467
18	-17.612
19	-17.3063
20	-16.895
21	-16.1976
22	-15.8503
23	-15.6199
24	-14.6072
25	-14.3221
26	-13.8779
27	-13.2726
28	-12.1641
29	-9.483
30	-6.643
31	-5.8669
32	-4.8786
33	-4.3485
34	-3.9454
35	3.3156
36	11.3145
37	11.8049
38	22.2067
39	33.7058
40	34.3234
41	35.0427
42	37.3601
43	39.0679
44	40.022
45	40.8021
46	40.424
47	49.1978
48	49.2673
49	50.5512
50	51.0423
51	51.6818
52	52.9389
53	53.8558
54	54.8702
55	56.114
56	56.954
57	57.24
58	58.338
59	59.281
60	61.279
61	61.201
62	62.369
63	63.233
64	64.806
65	66.635
66	66.964
67	66.869
68	67.499
69	69.001
70	69.264
71	68.729
72	70.79
73	70.451
74	70.863
75	71.938
76	70.972
77	70.266
78	71.692
79	72.357
80	75.098
81	72.962
82	73.816
83	73.623
84	74.583
85	74.765
86	76.818
87	76.38
88	75.575
89	79.884

Angle=0(degree)
0	-0.0172373
1	0.0170633
2	0.253907
3	0.532416
4	0.590748
5	0.758436
6	1.04788
7	0.74897
8	0.498873
9	1.14534
10	1.54985
11	1.89126
12	1.3238
13	2.3597
14	3.04852
15	3.99375
16	5.18286
17	5.69629
18	5.86399
19	6.31216
20	6.30357
21	5.42211
22	7.00246
23	9.26003
24	10.6552
25	11.0912
26	11.5744
27	11.045
28	9.88169
29	11.9846
30	12.8972
31	13.2813
32	14.3091
33	16.2397
34	17.2437
35	17.3709
36	18.3518
37	19.1515
38	19.8669
39	20.3674
40	20.5584
41	20.9623
42	21.7141
43	22.3199
44	22.4995
45	22.9682
46	23.7557
47	24.335
48	24.6547
49	24.8552
50	25.5808
51	25.962
52	26.2831
53	26.7294
54	27.1876
55	27.7027
56	28.1098
57	28.6505
58	29.3352
59	29.8598
60	30.3222
61	30.754
62	31.085
63	31.5908
64	32.301
65	32.7131
66	33.1096
67	33.6
68	35.6483
69	40.249
70	41.1201
71	41.3905
72	41.6311
73	42.5332
74	46.9617
75	49.0132
76	49.7311
77	50.2313
78	58.0888
79	62.1212
80	62.5217
81	62.8924
82	63.2196
83	63.4723
84	66.3336
85	72.6929
86	74.257
87	74.9085
88	75.3909
89	76.1742
Angle=-5(degree)
0	-4.3916
1	-4.59707
2	-4.27265
3	-4.09422
4	-4.00706
5	-2.79735
6	-2.52124
7	-3.18835
8	-1.97285
9	-1.30184
10	-0.7381
11	1.05305
12	1.2206
13	1.02779
14	0.50408
15	1.70959
16	2.2816
17	2.87973
18	2.08677
19	4.89211
20	5.3515
21	5.3333
22	6.8391
23	7.956
24	8.8169
25	8.0748
26	9.036
27	9.439
28	10.6109
29	11.5132
30	11.789
31	12.4297
32	13.1304
33	13.971
34	14.5393
35	14.9333
36	15.2927
37	15.7122
38	16.292
39	16.6252
40	17.0653
41	17.5445
42	18.1907
43	18.6642
44	19.0506
45	19.6618
46	20.1675
47	20.9098
48	21.1248
49	21.7237
50	22.0478
51	22.3269
52	22.5814
53	23.1759
54	23.6765
55	24.376
56	24.9439
57	25.4235
58	25.6452
59	26.0882
60	26.7179
61	26.6721
62	27.3968
63	28.2349
64	28.4376
65	28.9226
66	29.3777
67	29.9096
68	30.1847
69	30.3914
70	30.872
71	31.4293
72	31.6602
73	32.2213
74	32.9108
75	33.3131
76	52.1013
77	73.9291
78	76.6383
79	76.9128
80	78.1623
81	78.9828
82	79.7846
83	80.0282
84	80.5901
85	81.0848
86	89.0109
87	89.135
88	89.5538
89	90.5865

Angle=-10(degree)
0	-8.92306
1	-7.60801
2	-6.98204
3	-7.54431
4	-6.59399
5	-7.1586
6	-8.08144
7	-7.18013
8	-5.24243
9	-4.73425
10	-1.83188
11	-0.47894
12	-0.14416
13	-0.45368
14	-0.77955
15	2.008
16	2.0693
17	2.8262
18	3.6426
19	4.2001
20	4.5248
21	4.2443
22	4.807
23	6.4408
24	7.0541
25	7.8305
26	8.2196
27	8.4605
28	8.9815
29	7.9992
30	9.9008
31	10.8424
32	11.2897
33	11.3541
34	11.56
35	13.0607
36	13.498
37	14.1494
38	14.4969
39	14.3616
40	14.839
41	15.2454
42	15.7896
43	16.3964
44	16.9453
45	17.578
46	17.7186
47	18.2144
48	18.6311
49	18.9791
50	19.7825
51	20.4534
52	20.8844
53	21.3469
54	21.692
55	21.6799
56	22.4939
57	23.166
58	23.5683
59	23.9323
60	24.3103
61	24.8706
62	25.0038
63	25.6807
64	26.228
65	26.3796
66	26.8971
67	27.3238
68	28.0664
69	30.1654
70	64.3428
71	68.6957
72	70.0874
73	70.5907
74	71.5742
75	72.3663
76	73.2925
77	74.6146
78	75.4641
79	76.1929
80	83.8867
81	83.8227
82	84.168
83	84.4808
84	85.0197
85	85.7446
86	86.4784
87	87.4071
88	88.1647
89	89.6925

Angle=-15(degree)
0	-11.3191
1	-10.8672
2	-9.75387
3	-9.37809
4	-10.0172
5	-8.89618
6	-5.38999
7	-4.9566
8	-4.6699
9	-3.9252
10	-2.5379
11	-2.6053
12	-1.9283
13	-0.4829
14	-0.0845
15	0.3279
16	1.0039
17	1.1806
18	1.9227
19	2.1669
20	2.4803
21	3.2139
22	3.5771
23	4.2017
24	4.4855
25	4.7316
26	4.8854
27	5.398
28	6.027
29	7.0551
30	7.3554
31	7.7277
32	8.324
33	8.8198
34	9.3293
35	9.7662
36	10.318
37	10.871
38	11.4541
39	11.7251
40	12.2191
41	12.6231
42	13.3622
43	13.7966
44	13.893
45	14.4045
46	14.7777
47	15.46
48	15.9081
49	16.4046
50	16.5843
51	17.0446
52	17.5172
53	17.9998
54	18.4401
55	18.7839
56	19.6523
57	19.8884
58	20.1911
59	20.8894
60	21.2129
61	21.641
62	21.9765
63	22.7708
64	23.1169
65	26.7727
66	46.9688
67	61.1184
68	61.9142
69	62.6125
70	66.6959
71	67.7407
72	68.1805
73	69.394
74	70.3263
75	71.0428
76	71.3238
77	78.7896
78	79.0308
79	79.858
80	81.3794
81	81.9765
82	82.611
83	83.3037
84	83.9291
85	84.5993
86	85.657
87	87.968
88	88.202
89	88.992

Angle=-20(degree)
0	-13.1838
1	-13.4283
2	-12.6476
3	-12.2273
4	-11.9137
5	-10.8726
6	-9.6703
7	-8.8225
8	-8.2868
9	-7.758
10	-7.4708
11	-6.7174
12	-5.9952
13	-5.4214
14	-4.955
15	-4.9415
16	-5.3211
17	-4.4556
18	-2.6503
19	-1.8308
20	-1.0272
21	-0.4414
22	0.0453
23	0.6129
24	1.2261
25	1.6531
26	2.2578
27	2.7218
28	3.3138
29	3.7339
30	4.2303
31	4.4988
32	4.9384
33	5.2207
34	6.1155
35	6.5725
36	6.6257
37	7.0231
38	7.4927
39	7.7962
40	8.4883
41	9.1386
42	9.6472
43	10.049
44	10.4883
45	10.8797
46	11.306
47	11.8027
48	12.266
49	12.6526
50	12.817
51	13.3917
52	13.8386
53	14.4425
54	14.9599
55	15.5428
56	16.1585
57	16.4306
58	18.2815
59	41.5261
60	42.2465
61	42.6463
62	43.0212
63	47.1878
64	55.8708
65	57.2343
66	57.8331
67	58.3484
68	58.9176
69	65.6027
70	66.034
71	65.6788
72	74.1955
73	74.3633
74	75.2902
75	75.8216
76	76.4976
77	77.503
78	78.3915
79	79.491
80	80.122
81	81.379
82	82.767
83	83.88
84	83.594
85	85.355
86	86.906
87	86.816
88	88.249
89	89.428

Angle=-25(degree)
0	-15.6086
1	-16.1408
2	-16.2799
3	-16.3327
4	-15.2723
5	-14.8471
6	-14.2168
7	-13.5295
8	-11.5923
9	-11.2165
10	-10.8739
11	-10.3241
12	-9.811
13	-9.3714
14	-8.908
15	-8.8076
16	-8.3785
17	-7.9694
18	-7.6217
19	-7.0216
20	-6.9637
21	-6.5405
22	-6.1648
23	-5.8665
24	-5.5047
25	-5.0102
26	-4.3285
27	-4.113
28	-3.8936
29	-3.473
30	-2.932
31	-2.8049
32	-2.4045
33	-2.0623
34	-1.7174
35	-1.0844
36	-0.6825
37	-0.3833
38	0.0441
39	0.3495
40	0.8558
41	1.1946
42	1.5009
43	1.7207
44	1.8841
45	2.3697
46	2.9927
47	3.6088
48	4.1539
49	4.3823
50	11.7949
51	22.311
52	22.8325
53	23.2427
54	23.6982
55	24.2625
56	24.4292
57	29.1155
58	37.4916
59	38.0476
60	38.1789
61	38.3596
62	38.7699
63	38.8415
64	38.8248
65	38.8903
66	91.086
67	91.121
68	91.182
69	91.277
70	91.438
71	91.497
72	91.912
73	92.218
74	92.4
75	92.643
76	93.153
77	93.35
78	93.926
79	93.908
80	94.951
81	95.122
82	95.377
83	96.242
84	97.009
85	96.885
86	97.873
87	97.994
88	98.059
89	98.826

Angle=-30(degree)
0	-17.8395
1	-17.0861
2	-16.3123
3	-15.7983
4	-14.9963
5	-14.4437
6	-14.5971
7	-13.3902
8	-12.8342
9	-11.8522
10	-11.1744
11	-10.8566
12	-10.4859
13	-9.8757
14	-9.0474
15	-8.637
16	-8.0438
17	-7.6323
18	-7.2229
19	-6.7151
20	-5.9894
21	-5.6811
22	-5.1703
23	-4.8212
24	-4.4906
25	-3.8598
26	-3.3633
27	-2.8746
28	-2.0347
29	-1.4363
30	-1.1249
31	-0.8007
32	-0.3451
33	0.3803
34	0.9242
35	1.4884
36	1.932
37	2.6624
38	3.027
39	3.4015
40	3.8418
41	4.2259
42	4.6718
43	5.0275
44	5.2591
45	8.0633
46	12.2381
47	13.4401
48	13.9236
49	35.7094
50	45.9569
51	46.6657
52	47.106
53	48.3959
54	49.3544
55	50.1166
56	51.4377
57	52.2618
58	52.745
59	52.8111
60	53.3195
61	54.2224
62	64.6642
63	64.4693
64	65.3817
65	66.1169
66	67.3414
67	67.2629
68	68.4353
69	69.5705
70	70.335
71	71.191
72	72.393
73	73.759
74	74.785
75	74.457
76	76.205
77	77.338
78	78.366
79	79.296
80	78.925
81	79.988
82	83.026
83	82.949
84	82.68
85	83.963
86	84.582
87	86.225
88	86.482
89	85.587

Angle=-35(degree)
0	21.0191
1	21.2037
2	21.0769
3	21.124
4	22.1022
5	21.0228
6	21.4236
7	22.0507
8	22.542
9	22.9974
10	24.784
11	25.0032
12	24.9979
13	26.4775
14	27.9647
15	26.797
16	27.9291
17	28.295
18	28.0735
19	30.405
20	29.7815
21	30.6337
22	31.3328
23	31.1538
24	32.6001
25	33.0992
26	33.3762
27	33.509
28	34.5128
29	35.0221
30	33.8011
31	35.0576
32	35.3014
33	34.651
34	34.7589
35	35.622
36	34.806
37	35.0534
38	35.223
39	35.4861
40	35.3023
41	35.6634
42	35.5843
43	35.9138
44	35.691
45	37.2082
46	35.9238
47	37.3819
48	38.4755
49	36.6186
50	37.6993
51	39.6802
52	40.0547
53	39.2112
54	39.0234
55	42.2472
56	41.6817
57	45.1594
58	43.7754
59	44.5145
60	44.8783
61	45.945
62	47.4597
63	48.4302
64	49.0559
65	49.5613
66	48.7388
67	50.7039
68	50.9866
69	51.8736
70	52.3499
71	52.8501
72	53.4922
73	54.2553
74	54.7672
75	55.2895
76	54.5332
77	54.6175
78	54.5775
79	55.0581
80	56.9338
81	57.0653
82	57.7533
83	58.2814
84	58.7159
85	59.0434
86	59.588
87	60.0219
88	60.2303
89	61.0016

Angle=-40(degree)
0	23.5723
1	23.7832
2	24.0787
3	24.3701
4	24.7146
5	25.1858
6	25.5852
7	26.236
8	27.3426
9	27.4974
10	26.1177
11	26.7428
12	27.8722
13	27.4788
14	28.6024
15	29.4754
16	30.5197
17	30.2485
18	31.1459
19	31.4783
20	31.8197
21	32.8027
22	32.2749
23	33.6267
24	34.5079
25	36.9355
26	36.3627
27	35.4415
28	37.2027
29	37.8869
30	40.1579
31	39.184
32	38.6154
33	39.1179
34	39.5024
35	39.1132
36	39.7861
37	40.1194
38	39.7956
39	39.9386
40	39.9442
41	40.4035
42	40.3899
43	40.1997
44	40.5168
45	40.3145
46	40.7992
47	41.2907
48	40.6799
49	41.2631
50	41.3971
51	42.1001
52	43.7869
53	43.6937
54	43.3822
55	45.4403
56	43.2297
57	43.8444
58	47.5833
59	48.8829
60	48.9183
61	49.155
62	49.8225
63	49.5068
64	50.0401
65	50.3929
66	50.1456
67	51.2639
68	52.8737
69	53.2434
70	54.2369
71	54.5281
72	55.0748
73	55.8519
74	55.5951
75	55.9771
76	56.7407
77	57.0252
78	57.4956
79	58.0157
80	58.0178
81	58.4005
82	58.7226
83	59.2495
84	59.7003
85	60.3768
86	60.5449
87	61.3457
88	61.8442
89	62.1716

Angle=-45(degree)
0	26.5228
1	27.0031
2	27.2783
3	27.2333
4	27.4504
5	27.2689
6	27.7672
7	28.6346
8	30.1863
9	29.3553
10	29.7408
11	30.1179
12	30.5766
13	30.9398
14	31.0446
15	30.7714
16	31.8991
17	32.965
18	33.6448
19	34.5952
20	34.8938
21	35.1089
22	34.8781
23	36.2562
24	37.6221
25	38.152
26	38.1543
27	39.6953
28	38.2021
29	38.7232
30	40.7116
31	40.8962
32	40.7739
33	42.434
34	43.5417
35	43.2718
36	42.4953
37	43.2744
38	43.1558
39	43.7378
40	44.212
41	44.5726
42	45.0131
43	44.6604
44	44.656
45	45.3378
46	45.2629
47	45.3839
48	45.6077
49	45.4345
50	45.5204
51	45.4508
52	46.6739
53	46.2954
54	47.3787
55	46.9228
56	48.448
57	48.0284
58	49.2171
59	49.9943
60	49.9521
61	49.7308
62	50.2121
63	51.4556
64	52.2345
65	50.7994
66	52.3003
67	50.4822
68	51.7589
69	53.7082
70	55.2054
71	55.2708
72	55.9559
73	57.0763
74	57.8261
75	58.4178
76	59.1602
77	59.7261
78	60.0515
79	60.4129
80	60.8447
81	61.554
82	62.1023
83	63.0041
84	63.5201
85	63.7601
86	64.55
87	64.9136
88	65.1127
89	65.5207

Average:
0	0.00884385
1	0.431281
2	0.973924
3	0.827125
4	1.35761
5	1.80356
6	2.39036
7	3.03504
8	3.86626
9	4.01444
10	4.82374
11	5.3681
12	5.77845
13	6.21755
14	6.74754
15	6.99248
16	7.3067
17	7.90509
18	8.4208
19	8.89127
20	9.12657
21	9.32072
22	9.71568
23	10.2179
24	10.9431
25	11.3311
26	11.6428
27	11.9119
28	12.5557
29	13.0989
30	13.6637
31	14.0423
32	14.2288
33	14.9621
34	15.1086
35	16.0764
36	16.8126
37	17.4941
38	18.511
39	20.0661
40	20.8647
41	22.1105
42	22.6198
43	23.0859
44	23.5392
45	24.8544
46	26.0427
47	27.0783
48	27.405
49	29.2
50	30.9191
51	32.8929
52	33.4397
53	33.9128
54	34.2445
55	34.8741
56	35.8443
57	36.9591
58	38.3591
59	40.6495
60	41.1346
61	41.7305
62	42.9471
63	43.7796
64	44.8914
65	45.6998
66	51.6865
67	53.1465
68	53.7059
69	54.8954
70	57.7283
71	58.4135
72	59.6833
73	60.3812
74	60.8956
75	61.4087
76	62.6802
77	64.1873
78	64.9316
79	65.4804
80	66.5941
81	67.2605
82	67.9997
83	68.5048
84	68.9345
85	70.3603
86	71.8678
87	72.3549
88	73.2932
89	74.7516

Fig-8_Different Particle Sizes:

External Field Angle(degree)        Chain Magnetic Moment Angle(degree)

R1:
0	-0.582498
1	-1.11358
2	-0.7013
3	1.10776
4	0.674406
5	0.525538
6	1.07265
7	1.0021
8	1.55486
9	1.28148
10	1.85601
11	1.37286
12	0.50475
13	3.67131
14	3.15601
15	2.79492
16	4.4449
17	2.25245
18	3.40644
19	3.02195
20	6.46612
21	5.15258
22	6.04625
23	5.03343
24	7.2211
25	7.66795
26	7.15057
27	8.92783
28	8.8314
29	9.23087
30	9.72229
31	10.103
32	9.79638
33	9.81649
34	9.912
35	9.96179
36	10.1987
37	10.442
38	9.44309
39	9.81603
40	10.1231
41	9.76813
42	11.5926
43	15.5606
44	19.4957
45	19.8276
46	20.3783
47	22.2779
48	22.8646
49	24.0409
50	24.2477
51	25.0195
52	24.7682
53	25.3014
54	25.163
55	25.6096
56	28.7495
57	28.6196
58	28.8202
59	30.7445
60	31.3415
61	31.2881
62	30.9357
63	29.9868
64	30.0147
65	39.032
66	39.5579
67	39.4804
68	39.4712
69	39.9459
70	47.5884
71	49.5588
72	49.7649
73	50.4097
74	50.4772
75	50.7735
76	51.1059
77	51.3662
78	51.4746
79	51.8091
80	52.385
81	52.5018
82	52.8801
83	52.9633
84	53.1203
85	53.1157
86	52.6662
87	52.7371
88	52.6648
89	52.51

R2:
0	0.109588
1	-0.162207
2	-2.32
3	-2.37421
4	-2.18317
5	-1.24354
6	-4.36696
7	-0.845107
8	-0.951557
9	0.340216
10	0.802089
11	-0.836261
12	-1.31653
13	-0.577891
14	-0.474721
15	-0.651654
16	-0.117844
17	1.68553
18	3.33172
19	3.45457
20	4.38722
21	4.43049
22	5.67208
23	6.62798
24	3.81304
25	3.59639
26	10.5672
27	11.8034
28	11.8093
29	13.0033
30	13.9183
31	14.9616
32	18.9709
33	21.1666
34	21.2467
35	21.3987
36	23.9885
37	23.4009
38	24.2067
39	24.7991
40	25.4283
41	27.1058
42	23.9604
43	30.2132
44	28.1869
45	27.0781
46	29.8198
47	34.7481
48	31.4149
49	31.3974
50	30.4849
51	33.0064
52	34.0387
53	36.5753
54	33.45
55	36.4251
56	34.9924
57	39.0802
58	38.5287
59	35.9921
60	35.2434
61	39.2796
62	38.9697
63	40.1081
64	42.1361
65	40.5785
66	48.3033
67	52.065
68	64.1741
69	63.0678
70	58.5528
71	66.6992
72	68.3006
73	68.6507
74	60.8716
75	59.897
76	62.7142
77	71.7584
78	72.564
79	74.3762
80	74.7693
81	67.9505
82	62.127
83	76.424
84	77.1992
85	78.4385
86	78.0603
87	79.6566
88	78.7387
89	80.5476

R3:
0	0.797574
1	0.103607
2	-0.00726109
3	0.221903
4	0.271678
5	-0.15549
6	0.00184759
7	-0.59944
8	0.0685515
9	0.235901
10	-0.172449
11	-0.821914
12	-0.90847
13	0.276628
14	-1.46722
15	0.366153
16	1.08637
17	0.713012
18	1.14389
19	0.961423
20	0.591401
21	5.80716
22	5.38658
23	6.03892
24	6.33353
25	5.88961
26	5.90347
27	6.87584
28	6.42423
29	5.97194
30	6.60907
31	8.85884
32	11.6284
33	11.4252
34	14.1718
35	15.9404
36	14.5704
37	12.559
38	14.9408
39	15.956
40	18.0214
41	20.5266
42	22.6468
43	22.8869
44	23.6946
45	22.6942
46	21.9451
47	22.6096
48	28.7437
49	29.4377
50	30.1792
51	30.648
52	30.8567
53	31.3587
54	31.6163
55	36.3723
56	39.5387
57	39.7095
58	40.2939
59	40.525
60	42.3521
61	42.9789
62	44.8539
63	46.2301
64	45.3351
65	45.7126
66	46.2031
67	46.3316
68	46.6458
69	47.0799
70	47.0106
71	47.3139
72	47.5707
73	47.6356
74	49.6737
75	49.462
76	49.8609
77	50.4623
78	50.3208
79	50.8691
80	50.9325
81	51.0592
82	51.3556
83	51.2861
84	51.7746
85	52.0306
86	51.954
87	51.7965
88	51.4255
89	51.5808

R4:
0	-0.57977
1	-0.200028
2	-0.694093
3	-2.75274
4	-2.63106
5	0.455437
6	0.0280372
7	0.449722
8	0.632958
9	0.595784
10	0.184317
11	0.112873
12	1.39834
13	1.43199
14	1.48693
15	1.76555
16	1.56516
17	-0.945134
18	3.85068
19	4.10316
20	4.57084
21	4.41299
22	5.22769
23	6.14967
24	6.18926
25	10.8687
26	10.8126
27	11.4765
28	11.1289
29	9.4809
30	8.93797
31	11.7193
32	12.291
33	12.8826
34	14.1383
35	10.8435
36	11.469
37	12.2196
38	12.0216
39	13.5639
40	12.6618
41	13.5466
42	13.8369
43	14.1004
44	17.2257
45	18.1398
46	16.7968
47	15.4749
48	16.1259
49	18.896
50	22.5254
51	22.7241
52	22.8433
53	23.1564
54	23.4693
55	23.5168
56	23.7512
57	24.1806
58	24.5973
59	24.8013
60	25.1344
61	25.4452
62	25.7563
63	26.4098
64	26.1849
65	26.1419
66	26.4559
67	26.6692
68	26.8232
69	27.1342
70	27.5612
71	29.6098
72	29.7133
73	29.6793
74	30.0892
75	30.2246
76	30.3327
77	29.676
78	29.734
79	29.8145
80	31.1101
81	30.8451
82	30.9314
83	30.9753
84	30.9239
85	41.8532
86	41.5585
87	41.6316
88	41.7614
89	41.7704

R5:
0	0.174266
1	0.563769
2	-1.24898
3	0.26129
4	-2.21491
5	-1.81255
6	-0.927716
7	0.699094
8	-2.56092
9	-1.17124
10	0.385335
11	0.461366
12	0.543049
13	0.0477468
14	-0.249325
15	-0.216599
16	-1.14451
17	-2.39425
18	-2.74752
19	-2.35662
20	-2.22418
21	-2.16932
22	3.47251
23	2.2601
24	3.27325
25	2.94976
26	3.74568
27	4.45365
28	3.55573
29	3.13584
30	-0.0252842
31	4.38918
32	3.61206
33	4.59653
34	3.80481
35	4.03079
36	2.04508
37	4.05042
38	6.35227
39	8.01029
40	9.97703
41	10.3533
42	8.83742
43	10.0751
44	10.8426
45	12.5137
46	13.3069
47	14.9187
48	14.4881
49	15.0401
50	15.1528
51	15.6362
52	15.8768
53	16.6859
54	16.2295
55	16.9226
56	18.23
57	16.8805
58	17.3761
59	17.9367
60	18.199
61	18.5499
62	18.9688
63	19.6166
64	19.9078
65	20.5043
66	27.9963
67	25.955
68	24.4633
69	25.1728
70	25.7151
71	25.1774
72	25.0449
73	30.4149
74	30.6276
75	30.7418
76	30.7564
77	27.4082
78	30.1328
79	31.1892
80	31.6923
81	31.7851
82	31.9714
83	32.0822
84	32.461
85	36.4917
86	42.5441
87	42.6023
88	42.4342
89	42.7561

R6:
0	0.23686
1	0.247044
2	0.156711
3	0.080111
4	-0.133462
5	0.504295
6	0.238181
7	0.841182
8	1.12825
9	-0.372919
10	-0.183165
11	-2.15338
12	1.49887
13	2.28438
14	0.412189
15	1.64382
16	1.57484
17	4.27516
18	3.89329
19	3.78929
20	5.58768
21	6.34654
22	6.65869
23	6.84467
24	7.15533
25	6.96235
26	7.39883
27	7.45
28	7.13774
29	7.52534
30	3.68869
31	7.48587
32	7.31065
33	9.23155
34	7.83187
35	8.00886
36	7.36457
37	8.58297
38	14.5214
39	15.7877
40	13.9273
41	14.7717
42	14.8207
43	15.8378
44	20.0367
45	21.7426
46	21.4378
47	21.4981
48	22.1057
49	25.1899
50	25.7573
51	27.3854
52	31.7689
53	33.7155
54	33.4974
55	32.7699
56	35.0159
57	31.1861
58	37.2664
59	37.6177
60	37.7007
61	38.4471
62	38.7637
63	39.244
64	38.9014
65	42.08
66	44.6291
67	39.4345
68	38.8006
69	45.282
70	46.5737
71	39.9249
72	47.386
73	46.0926
74	47.7133
75	42.0685
76	43.8769
77	47.4235
78	44.3845
79	41.4997
80	42.9784
81	43.6122
82	51.0661
83	50.255
84	46.4567
85	50.2338
86	54.9959
87	52.1295
88	47.2089
89	47.2299

R7:
0	-0.288978
1	-2.94167
2	-2.19441
3	-2.09038
4	-2.03813
5	-1.95475
6	-1.80435
7	-2.01565
8	-2.10701
9	1.1462
10	1.46783
11	0.491608
12	3.64536
13	4.07611
14	4.29677
15	5.77553
16	5.12268
17	7.37431
18	11.1248
19	10.2236
20	9.8543
21	10.2978
22	10.4964
23	11.3572
24	12.4437
25	12.6054
26	12.6959
27	14.4089
28	13.1136
29	13.0733
30	16.4932
31	15.4746
32	17.8909
33	17.2474
34	15.9141
35	17.4401
36	18.9918
37	21.4272
38	20.1487
39	17.0676
40	20.7591
41	21.0362
42	21.2874
43	23.5164
44	23.3579
45	27.0941
46	27.4516
47	27.7164
48	26.6262
49	27.0631
50	30.2399
51	30.4836
52	32.8038
53	34.1449
54	37.9607
55	38.78
56	39.1351
57	40.2097
58	40.6206
59	40.9619
60	43.8614
61	43.434
62	46.1881
63	46.7656
64	48.2728
65	48.045
66	49.239
67	50.0306
68	49.9392
69	51.0411
70	52.1754
71	52.63
72	54.9103
73	56.1146
74	57.824
75	57.9593
76	59.0834
77	59.3899
78	60.4717
79	61.4795
80	61.2452
81	61.6778
82	61.6697
83	61.9259
84	62.1424
85	62.3092
86	62.2192
87	62.6747
88	62.1436
89	62.2954

R8:
0	0.600958
1	0.647402
2	-1.08927
3	0.302251
4	2.60248
5	2.58058
6	1.69177
7	-0.300357
8	-0.637868
9	-1.37061
10	0.0406388
11	0.046934
12	-0.297974
13	-0.244995
14	-1.95861
15	-1.4904
16	-1.05588
17	-3.30575
18	-2.22034
19	-0.588147
20	-1.81521
21	3.31323
22	3.00521
23	4.43213
24	3.81375
25	4.96985
26	6.27509
27	6.90414
28	6.14984
29	7.5058
30	8.15388
31	6.31285
32	10.708
33	12.6854
34	13.5385
35	13.8157
36	11.8842
37	16.6177
38	19.1731
39	17.8885
40	20.9736
41	19.8329
42	22.3764
43	24.4471
44	24.2985
45	24.7252
46	25.7629
47	26.181
48	27.0778
49	29.527
50	28.4419
51	27.58
52	29.6069
53	30.7831
54	32.4403
55	31.3619
56	32.2029
57	33.5936
58	36.4528
59	34.7505
60	34.3048
61	39.2705
62	39.7364
63	40.293
64	40.499
65	40.1369
66	41.6007
67	42.0825
68	43.3087
69	42.3277
70	42.5563
71	43.5911
72	43.4908
73	47.9325
74	48.2775
75	48.0641
76	48.5515
77	49.321
78	49.7329
79	47.7983
80	45.6834
81	47.0255
82	46.2454
83	45.5685
84	45.1421
85	47.9599
86	48.2341
87	49.028
88	48.7431
89	49.2272

R9:
0	-0.937262
1	-0.223109
2	-0.316167
3	-0.269711
4	-0.557368
5	2.10949
6	2.49419
7	2.7864
8	2.0284
9	2.11084
10	2.63818
11	1.32712
12	1.77965
13	1.33355
14	0.658701
15	-0.820149
16	-0.556422
17	-0.0631703
18	0.579759
19	-0.121791
20	-0.21846
21	-0.537059
22	5.65887
23	5.14097
24	3.42344
25	2.06473
26	1.00931
27	1.376
28	1.34209
29	7.30653
30	8.04903
31	8.95768
32	9.01205
33	9.21889
34	11.3722
35	11.9965
36	18.4557
37	16.427
38	17.9661
39	16.7413
40	17.8794
41	18.9428
42	19.2485
43	23.0255
44	22.6374
45	22.4016
46	23.5145
47	26.5724
48	24.6981
49	24.2454
50	27.3068
51	24.6183
52	27.0214
53	25.9833
54	26.2049
55	30.4382
56	27.8154
57	27.4937
58	27.4035
59	27.5868
60	27.0885
61	28.9477
62	32.4531
63	34.7668
64	33.4637
65	36.3565
66	37.4889
67	37.9572
68	38.3043
69	38.5104
70	34.0609
71	36.039
72	36.3907
73	37.8255
74	36.2566
75	39.732
76	40.3945
77	40.3495
78	40.8492
79	41.7171
80	38.7013
81	42.2512
82	42.0699
83	42.1524
84	41.8857
85	42.4525
86	42.8266
87	46.0317
88	45.455
89	45.411

R10:
0	0.431722
1	3.86441
2	-0.296741
3	-0.983688
4	-0.729742
5	-0.540321
6	0.993927
7	0.63914
8	1.23832
9	1.58216
10	1.46062
11	2.54817
12	2.58602
13	2.83891
14	1.66233
15	4.71543
16	4.50003
17	5.03836
18	5.21484
19	4.04253
20	6.44165
21	6.22289
22	6.82175
23	6.93485
24	6.88311
25	7.17532
26	7.38331
27	7.32819
28	10.4707
29	9.86628
30	10.329
31	10.709
32	12.816
33	12.8416
34	15.5477
35	16.5038
36	18.3455
37	17.2135
38	18.5197
39	19.5941
40	18.5242
41	18.1092
42	15.7853
43	20.7481
44	20.2867
45	22.5331
46	20.4382
47	22.7817
48	22.0043
49	24.6257
50	27.518
51	27.7775
52	29.2933
53	28.4203
54	28.7876
55	31.1799
56	34.9341
57	36.35
58	35.7539
59	38.3166
60	38.3033
61	38.7149
62	39.1108
63	40.7371
64	41.3443
65	42.8865
66	43.2143
67	43.3737
68	43.8159
69	48.3993
70	48.3712
71	48.8177
72	49.1646
73	42.953
74	46.7234
75	43.5594
76	47.3424
77	47.3501
78	47.81
79	54.6201
80	54.994
81	55.2963
82	55.3532
83	50.2802
84	49.5574
85	49.3691
86	55.652
87	48.7873
88	54.0661
89	49.4485

Average:
0	-0.0729626
1	-0.0165735
2	-0.709281
3	-0.301544
4	-0.40817
5	0.223777
6	0.486119
7	0.450429
8	0.29004
9	0.531908
10	0.953333
11	0.47585
12	1.12543
13	1.93869
14	1.11538
15	1.73292
16	1.99821
17	1.51974
18	2.76523
19	2.60973
20	3.57203
21	4.39994
22	5.88202
23	5.92254
24	6.39576
25	6.88216
26	6.95253
27	7.81289
28	7.69856
29	8.23277
30	8.16801
31	9.41133
32	10.4862
33	10.9762
34	11.6143
35	11.8503
36	12.3524
37	12.9981
38	14.253
39	14.4241
40	15.297
41	15.6656
42	16.2025
43	18.5758
44	20.1371
45	21.15
46	21.141
47	22.2309
48	22.7599
49	24.2107
50	25.5617
51	25.6892
52	26.9608
53	27.4851
54	28.0532
55	29.2561
56	30.8122
57	30.6843
58	31.7405
59	32.3986
60	32.9627
61	33.8364
62	34.7703
63	35.4037
64	35.3938
65	37.9928
66	39.5943
67	39.0795
68	39.1043
69	40.4839
70	41.9201
71	42.2221
72	43.3201
73	43.9467
74	44.814
75	44.3359
76	45.2411
77	45.4113
78	45.6385
79	46.2606
80	46.2107
81	46.8556
82	47.6423
83	47.0452
84	46.6584
85	48.8931
86	50.5317
87	50.0156
88	49.8567
89	49.4739

Fig-8_Particle Radii

Particle radii Selected From A Normal Distribution With Mean 20.3nm and Standard Deviation 6.8nm

R1:
9.392282
12.480401
13.405904
17.461965 
18.855130
19.808541
20.452602
21.797513
25.725287
37.592368
29.709683
24.573187
23.374999
21.840629
20.281985
20.050254  
18.959960 
16.527809
13.722620
12.610068

R2:
12.838296
15.493059
18.420686
22.995355
23.630424
23.712083
26.703207
26.889135
30.639425
31.560587
30.256637
29.657946
26.374838
26.015402
25.831888
22.783214
18.884649
16.834811
14.077531
6.084659

R3:
11.1844013
13.3971267
16.0594127
17.7658046
18.5801469
19.8811300
21.8463423
23.7841401
25.4927357
28.2747759
26.3723855
22.6729055
21.2386067
20.9502586
17.8798508
16.5898298
16.4903532
15.1268077
13.6166631
12.7933501

R4:
12.30271
13.42506
13.40983
15.21309
18.63461
19.55838
21.42384
21.83720
31.52267
36.60531
26.45225
24.11441
23.05944
21.61200
21.24951 
18.78587
16.21010
13.50530
13.08407
10.98481

R5:
7.958782
11.390545
16.195230
21.952785
22.451465
22.960070
23.890322
24.020482
27.083217
32.704908
30.601508
26.623166
24.953533
23.280433
22.924191
22.477261
19.113551
18.945694
12.216625
11.868237
 
R6:
11.55564
11.51582
14.19148
17.38823
18.22619
18.63878
20.12564
21.82387
25.96369
31.69466
26.52567
20.65591
19.55941
18.02602
18.32807
17.28974
13.13936
11.51787
11.29036
7.82455

R7:
14.64186 
15.32425
16.86166
17.34903
19.58630
21.60999
26.70321
30.53797
30.69527
33.05341
31.21618
28.44213
26.26648
25.21017
21.37319
20.67657
19.58630
18.33857
16.88927
15.50190
10.19898

R8:
11.460195
12.208712
15.801450
19.506968
19.806699
20.801199
20.987507
22.897678
23.322695
26.486687
24.609735
23.540922
22.985608
21.647784
20.211843
19.782286
19.434195
12.367865
12.855632
5.569809

R9:
5.308136
15.018318
21.510535
21.692776
23.710206
23.660854
25.574094
25.361846
29.040447
30.852073
32.686707
30.638935
27.083217
25.630507
24.490158
21.842556
20.758779
17.983826
16.047527
6.505912

R10:
5.308136
17.983826
21.692776
21.842556
23.710206
24.490158
25.574094
27.083217
30.852073
32.686707
30.638935
29.040447
25.630507
25.361846
23.660854
21.510535
20.758779
16.047527
15.018318
6.505912

***Fig-9_Behaviour of the magnetosome chain after the disruption with an external magnetic field, from 90x10^(7)MCS to 180x10^(7)MCS***

Fig-9_Chain Recovery_Angles-Time:

Time(x10^(7)MCS)       Chain Magnetic Moment Angle(degree)

In the absence of the external field:
0	-0.0105867
1	0.0961028
2	0.377901
3	0.447769
4	0.560146
5	0.596982
6	0.728367
7	1.69906
8	0.94989
9	1.39936
10	2.2595
11	1.98662
12	3.41283
13	3.76718
14	5.29023
15	4.86205
16	4.67056
17	3.94853
18	5.21141
19	5.7092
20	6.98327
21	6.48359
22	9.65314
23	9.48778
24	9.37903
25	10.0213
26	10.2282
27	11.0951
28	11.9053
29	13.2208
30	13.9277
31	14.2114
32	14.4743
33	14.9274
34	15.4598
35	16.3483
36	16.6704
37	17.35
38	17.8639
39	18.1799
40	18.9332
41	19.2531
42	19.8051
43	20.3675
44	21.0372
45	21.1933
46	21.4805
47	22.2674
48	22.9144
49	23.2566
50	23.7437
51	24.1756
52	24.7096
53	25.3035
54	25.3142
55	25.7483
56	26.2481
57	26.9275
58	27.1554
59	27.6653
60	27.9948
61	28.5122
62	28.9206
63	29.4293
64	29.7736
65	30.3999
66	30.8239
67	31.4417
68	31.9231
69	32.1781
70	32.8025
71	33.2516
72	33.7768
73	34.0925
74	34.5977
75	35.0393
76	35.3863
77	35.9781
78	36.482
79	36.493
80	36.9188
81	60.8728
82	77.0061
83	78.3124
84	78.8103
85	80.1717
86	81.0455
87	81.0959
88	82.0487
89	84.1681
90	84.6906
91	79.2171
92	78.6757
93	77.8885
94	75.3846
95	71.3831
96	66.4637
97	60.3857
98	53.0966
99	50.5452
100	50.7312
101	48.718
102	48.2373
103	47.3104
104	46.737
105	45.5608
106	42.0491
107	35.16
108	29.6077
109	28.265
110	28.6324
111	29.9794
112	28.5368
113	28.335
114	29.1369
115	27.1122
116	26.5532
117	26.7915
118	25.1729
119	21.6538
120	18.6323
121	17.7866
122	15.9385
123	12.8782
124	10.2675
125	9.17941
126	5.95687
127	5.00092
128	5.93418
129	6.98625
130	8.10002
131	6.56214
132	8.45227
133	8.71314
134	9.11456
135	9.66184
136	7.83451
137	6.79333
138	4.49457
139	3.78996
140	0.865109
141	4.97685
142	5.84738
143	5.44802
144	5.0437
145	4.54955
146	0.978778
147	1.97634
148	1.88083
149	3.30955
150	1.23095
151	2.06707
152	2.0636
153	2.23977
154	2.12583
155	1.59698
156	0.931498
157	2.95662
158	2.28707
159	0.828256
160	1.75577
161	-0.0582326
162	-1.46405
163	-0.0756946
164	0.63749
165	-0.272476
166	-0.733627
167	0.0866049
168	-0.738841
169	0.58974
170	0.00430708
171	0.857231
172	-0.909874
173	-0.00837928
174	-1.44703
175	-1.05105
176	-1.03594
177	0.313386
178	0.388879
179	-0.669639

In the presence of the external field:
0	-0.00161487
1	0.00367635
2	0.00418235
3	0.00717356
4	0.0105996
5	0.00736811
6	0.0143766
7	0.0126183
8	0.0168847
9	0.0211195
10	0.038864
11	0.0191471
12	0.0529521
13	0.04239
14	0.0570989
15	0.066764
16	0.0926438
17	0.0806201
18	0.0927751
19	0.104366
20	0.104959
21	0.149595
22	0.171164
23	0.187805
24	0.198412
25	0.207529
26	0.186446
27	0.207242
28	0.206664
29	0.222192
30	0.230983
31	0.262684
32	0.267605
33	0.27666
34	0.282283
35	0.289362
36	0.306123
37	0.310731
38	0.312091
39	0.322736
40	0.329898
41	0.336532
42	0.352207
43	0.36647
44	0.383257
45	0.400732
46	0.408339
47	0.418326
48	0.423869
49	0.431353
50	0.441521
51	0.448524
52	0.449491
53	0.459898
54	0.467308
55	0.475305
56	0.482904
57	0.490589
58	0.50064
59	0.513234
60	0.520553
61	0.528239
62	0.534983
63	0.54507
64	0.546486
65	0.556729
66	0.569285
67	0.577625
68	0.582709
69	0.593938
70	0.614688
71	0.709604
72	0.718596
73	0.723186
74	0.732566
75	0.744951
76	0.772074
77	0.782969
78	0.784217
79	0.991305
80	1.09082
81	1.09813
82	1.10852
83	1.12193
84	1.31854
85	1.37899
86	1.39851
87	1.41612
88	1.41869
89	1.44574
90	1.44322
91	0.00173338
92	-0.00188504
93	2.70376e-05
94	-0.00232162
95	0.0045951
96	-0.00108312
97	-0.000889406
98	-0.00296723
99	0.000913221
100	0.00107881
101	-0.00129883
102	0.00211325
103	-0.000248638
104	-0.00559035
105	-0.00491687
106	-0.00586092
107	-0.00017314
108	-0.00229788
109	0.00811208
110	0.00266433
111	-0.00220959
112	-0.00188952
113	0.00268726
114	-0.00455307
115	0.000316179
116	0.00316327
117	0.000632583
118	-0.00154514
119	0.0013481
120	-0.00460064
121	1.58913e-05
122	-0.000763851
123	-0.000861244
124	0.000872589
125	-0.000747049
126	-0.00298065
127	-0.000732566
128	-0.000188421
129	0.00338672
130	0.000301432
131	0.00250827
132	-0.000992612
133	0.000278232
134	0.00400779
135	0.00162183
136	0.00359076
137	0.00180355
138	-0.00137126
139	-0.00134573
140	0.00186871
141	-0.00152962
142	-0.0018971
143	0.000641149
144	3.04775e-05
145	0.000926517
146	-0.00104049
147	-0.00301007
148	-0.000911881
149	0.000129817
150	-0.00562702
151	-0.00114428
152	0.00483134
153	0.00113486
154	0.000801934
155	-0.00119267
156	0.00241461
157	-0.00104759
158	0.00491767
159	0.000728727
160	0.0026772
161	0.00263995
162	0.00188165
163	0.00317175
164	0.0056144
165	0.00309851
166	0.00299131
167	0.00391856
168	-0.00220898
169	0.000386174
170	0.000255444
171	-0.00211281
172	-0.00360202
173	0.00374973
174	0.00132424
175	0.00315306
176	0.00190032
177	0.000414682
178	0.00158311
179	-9.31342e-05

Fig-9_Chain Recovery_Number Of Bound Particle-Time:

Time(x10^(7)MCS)        Number Of Bound Particles

In the absence of the external field:
0	15
1	15
2	15
3	18
4	18
5	16
6	18
7	16
8	17
9	16
10	16
11	18
12	18
13	18
14	15
15	17
16	16
17	16
18	17
19	16
20	13
21	14
22	12
23	16
24	14
25	13
26	14
27	17
28	17
29	16
30	16
31	16
32	10
33	15
34	16
35	13
36	13
37	15
38	18
39	15
40	15
41	14
42	15
43	17
44	17
45	16
46	15
47	16
48	15
49	15
50	14
51	17
52	14
53	14
54	16
55	13
56	16
57	10
58	10
59	15
60	15
61	15
62	15
63	14
64	13
65	14
66	15
67	15
68	14
69	14
70	15
71	14
72	14
73	14
74	16
75	17
76	8
77	15
78	14
79	14
80	14
81	9
82	8
83	8
84	9
85	9
86	9
87	9
88	9
89	10
90	9
91	7
92	8
93	8
94	9
95	9
96	7
97	10
98	10
99	8
100	9
101	6
102	8
103	9
104	8
105	8
106	6
107	5
108	9
109	6
110	7
111	7
112	7
113	7
114	8
115	7
116	8
117	3
118	7
119	10
120	8
121	8
122	9
123	12
124	8
125	9
126	13
127	10
128	13
129	14
130	14
131	11
132	15
133	15
134	13
135	14
136	12
137	14
138	13
139	12
140	14
141	12
142	13
143	11
144	15
145	15
146	17
147	17
148	18
149	19
150	18
151	15
152	17
153	18
154	16
155	13
156	16
157	16
158	18
159	18
160	15
161	18
162	16
163	16
164	17
165	18
166	17
167	17
168	14
169	18
170	18
171	19
172	17
173	18
174	19
175	16
176	18
177	17
178	16
179	18

In the presence of the external field:
0	15
1	18
2	18
3	17
4	16
5	17
6	16
7	13
8	14
9	18
10	17
11	19
12	18
13	17
14	15
15	18
16	16
17	19
18	17
19	18
20	13
21	15
22	14
23	13
24	12
25	12
26	15
27	16
28	16
29	14
30	14
31	13
32	15
33	13
34	15
35	13
36	13
37	15
38	14
39	15
40	15
41	16
42	16
43	15
44	11
45	13
46	14
47	11
48	14
49	14
50	14
51	14
52	14
53	15
54	10
55	13
56	13
57	13
58	11
59	11
60	10
61	12
62	13
63	13
64	13
65	12
66	10
67	13
68	12
69	15
70	8
71	12
72	10
73	10
74	13
75	11
76	10
77	11
78	11
79	7
80	6
81	9
82	8
83	9
84	5
85	5
86	5
87	5
88	7
89	8
90	4
91	10
92	10
93	7
94	6
95	11
96	8
97	7
98	8
99	11
100	13
101	16
102	13
103	14
104	14
105	18
106	14
107	15
108	16
109	15
110	17
111	15
112	16
113	16
114	14
115	17
116	13
117	18
118	17
119	18
120	17
121	17
122	12
123	14
124	19
125	16
126	17
127	16
128	17
129	19
130	15
131	15
132	17
133	17
134	16
135	18
136	18
137	17
138	17
139	18
140	16
141	17
142	18
143	16
144	16
145	12
146	17
147	13
148	15
149	17
150	16
151	19
152	16
153	17
154	16
155	17
156	14
157	16
158	17
159	16
160	14
161	17
162	16
163	16
164	19
165	17
166	16
167	16
168	17
169	15
170	17
171	14
172	16
173	16
174	17
175	19
176	18
177	18
178	18
179	17
