# Supplementary material for: Self-organization and stability of magnetosome chains—A simulation study
Source: PLoS One. 2018 Jan 9;13(1):e0190265. doi: 10.1371/journal.pone.0190265 (PMC5760029; doi:10.1371/journal.pone.0190265)
Supplement: S1 Appendix — In section 1.2, we obtained the critical angle of the external field where Ebinding > Eelasticity and as a result, the linker of the particle to the filament breaks. In this appendix, we look at this critical angle in more detail. To that end, we compare the energy of one unbinding particle in the bound and unbound configuration as indicated in Fig 4 (the other particle is considered as a provider of the dipole-dipole interactions). In the bound configuration, the energy is given by Ebound=EB+Edd+Eelasticity+Ebinding.(5) After unbinding the energy includes only the external magnetic field-dipole and dipole-dipole interactions, Eunbound=Edd+EB.(6) We take the two magnetic moments to be parallel and aligned with the field and calculate both energies. Assuming that the linker breaks, when the bound energy exceeds the unbound one, we obtain the condition that the particle unbinds, when Ebinding > Eelasticity. Eelasticity=+12kl(l-l0)2l2=(R+d2)2+(l0+R+d2)2+2l0(R+d2)cos(θ) Lengths l and l0 are presented in S1 Fig. Ebinding > Eelasticity leads to, (((R+d2)2+(l0+R+d2)2+2l0(R+d2)cos(θ))12−l0)2≥(2Ebindingkl)⇒cos(θ)≥R+d22(R+d2+l0)+R+d2+l02(R+d2)−(2Ebindingkl+l0)22(R+d2)×(R+d2+l0) cosθ≥R+d22(R+d2+l0)+R+d2+l02(R+d2)-(2Ebindingkl+l0)22(R+d2)×(R+d2+l0)(7) Using the values from section 0.1, this leads to θ ≳ 27°. (ZIP) [file pone.0190265.s002.zip]

Archive with 87 entries (66 files):
- SI/
- SI/.DS_Store
- __MACOSX/
- __MACOSX/SI/
- __MACOSX/SI/._.DS_Store
- SI/Fig_5_Number Of Bound Particles-External Field Angle/
- SI/Fig_5_Number Of Bound Particles-External Field Angle/.DS_Store
- __MACOSX/SI/Fig_5_Number Of Bound Particles-External Field Angle/
- __MACOSX/SI/Fig_5_Number Of Bound Particles-External Field Angle/._.DS_Store
- SI/Fig_5_Number Of Bound Particles-External Field Angle/Number Of Bound Particles-External Field Angle-150mT.txt
- __MACOSX/SI/Fig_5_Number Of Bound Particles-External Field Angle/._Number Of Bound Particles-External Field Angle-150mT.txt
- SI/Fig_5_Number Of Bound Particles-External Field Angle/Number of Bound Particles-External Field Angle-20mT.txt
- __MACOSX/SI/Fig_5_Number Of Bound Particles-External Field Angle/._Number of Bound Particles-External Field Angle-20mT.txt
- SI/Fig_5_Number Of Bound Particles-External Field Angle/Number Of Bound Particles-External Field Angle-50mT.txt
- __MACOSX/SI/Fig_5_Number Of Bound Particles-External Field Angle/._Number Of Bound Particles-External Field Angle-50mT.txt
- SI/Fig_5_Number Of Bound Particles-External Field Angle/Number Of Bound Particles-External Field Angle-35mT.txt
- __MACOSX/SI/Fig_5_Number Of Bound Particles-External Field Angle/._Number Of Bound Particles-External Field Angle-35mT.txt
- SI/Fig_8_Bulk-Sample-like Simulations/
- SI/Fig_8_Bulk-Sample-like Simulations/.DS_Store
- __MACOSX/SI/Fig_8_Bulk-Sample-like Simulations/
- __MACOSX/SI/Fig_8_Bulk-Sample-like Simulations/._.DS_Store
- SI/Fig_8_Bulk-Sample-like Simulations/Particle Radii.txt
- __MACOSX/SI/Fig_8_Bulk-Sample-like Simulations/._Particle Radii.txt
- SI/Fig_8_Bulk-Sample-like Simulations/Different Particle Sizes_Chain MAgnetic Moment Angle-External Field Angle.txt
- __MACOSX/SI/Fig_8_Bulk-Sample-like Simulations/._Different Particle Sizes_Chain MAgnetic Moment Angle-External Field Angle.txt
- SI/Fig_8_Bulk-Sample-like Simulations/Different Orientations Of The External Field-Chain Magnetic Moment Angle-External Field Angle.txt
- __MACOSX/SI/Fig_8_Bulk-Sample-like Simulations/._Different Orientations Of The External Field-Chain Magnetic Moment Angle-External Field Angle.txt
- SI/Fig_5_Chain Magnetic Moment Angle-External Field Angle/
- SI/Fig_5_Chain Magnetic Moment Angle-External Field Angle/Moment Angle-External Field Angle_20mT.txt
- __MACOSX/SI/Fig_5_Chain Magnetic Moment Angle-External Field Angle/
- __MACOSX/SI/Fig_5_Chain Magnetic Moment Angle-External Field Angle/._Moment Angle-External Field Angle_20mT.txt
- SI/Fig_5_Chain Magnetic Moment Angle-External Field Angle/.DS_Store
- __MACOSX/SI/Fig_5_Chain Magnetic Moment Angle-External Field Angle/._.DS_Store
- SI/Fig_5_Chain Magnetic Moment Angle-External Field Angle/Chain Magnetic Moment Angle-External Field Angle_35mT.txt
- __MACOSX/SI/Fig_5_Chain Magnetic Moment Angle-External Field Angle/._Chain Magnetic Moment Angle-External Field Angle_35mT.txt
- SI/Fig_5_Chain Magnetic Moment Angle-External Field Angle/Moment Angle-External Field Angle_150mT.txt
- __MACOSX/SI/Fig_5_Chain Magnetic Moment Angle-External Field Angle/._Moment Angle-External Field Angle_150mT.txt
- SI/Fig_5_Chain Magnetic Moment Angle-External Field Angle/Moment Angle-External Field Angle_50mT.txt
- __MACOSX/SI/Fig_5_Chain Magnetic Moment Angle-External Field Angle/._Moment Angle-External Field Angle_50mT.txt
- SI/Fig_7_Energies-50mT/
- SI/Fig_7_Energies-50mT/.DS_Store
- __MACOSX/SI/Fig_7_Energies-50mT/
- __MACOSX/SI/Fig_7_Energies-50mT/._.DS_Store
- SI/Fig_7_Energies-50mT/Dipole-Dipole Energy-External Field Angle.txt
- __MACOSX/SI/Fig_7_Energies-50mT/._Dipole-Dipole Energy-External Field Angle.txt
- SI/Fig_7_Energies-50mT/Binding Energy-External Field Angle-50mT.txt
- __MACOSX/SI/Fig_7_Energies-50mT/._Binding Energy-External Field Angle-50mT.txt
- SI/Fig_7_Energies-50mT/External Field Energy-External Field Angle-50mT.txt
- __MACOSX/SI/Fig_7_Energies-50mT/._External Field Energy-External Field Angle-50mT.txt
- SI/Fig_7_Energies-50mT/Elastic Energy-External Field Angle-50mT.txt
- __MACOSX/SI/Fig_7_Energies-50mT/._Elastic Energy-External Field Angle-50mT.txt
- SI/Fig_6_CriticalAngles/
- SI/Fig_6_CriticalAngles/.DS_Store
- __MACOSX/SI/Fig_6_CriticalAngles/
- __MACOSX/SI/Fig_6_CriticalAngles/._.DS_Store
- SI/Fig_6_CriticalAngles/Chain Magnetic Moment critical Angle.txt
- __MACOSX/SI/Fig_6_CriticalAngles/._Chain Magnetic Moment critical Angle.txt
- SI/Fig_6_CriticalAngles/External Field Critical Angle.txt
- __MACOSX/SI/Fig_6_CriticalAngles/._External Field Critical Angle.txt
- SI/Fig_2_Frequency Of Local Minimum structures /
- SI/Fig_2_Frequency Of Local Minimum structures /.DS_Store
- __MACOSX/SI/Fig_2_Frequency Of Local Minimum structures /
- __MACOSX/SI/Fig_2_Frequency Of Local Minimum structures /._.DS_Store
- SI/Fig_2_Frequency Of Local Minimum structures /Frequency OF Local Minimum Structures.txt
- __MACOSX/SI/Fig_2_Frequency Of Local Minimum structures /._Frequency OF Local Minimum Structures.txt
- SI/Fig_3_StateDiagram/
- SI/Fig_3_StateDiagram/Fig_3_StateDiagram.txt
- __MACOSX/SI/Fig_3_StateDiagram/
- __MACOSX/SI/Fig_3_StateDiagram/._Fig_3_StateDiagram.txt
- SI/Fig_9_Chain Recovery/
- SI/Fig_9_Chain Recovery/.DS_Store
- __MACOSX/SI/Fig_9_Chain Recovery/
- __MACOSX/SI/Fig_9_Chain Recovery/._.DS_Store
- SI/Fig_9_Chain Recovery/Chain Recovery_Number Of Bound Particle-Time.txt
- __MACOSX/SI/Fig_9_Chain Recovery/._Chain Recovery_Number Of Bound Particle-Time.txt
- SI/Fig_9_Chain Recovery/Chain Recovery_Angles-Time.txt
- __MACOSX/SI/Fig_9_Chain Recovery/._Chain Recovery_Angles-Time.txt
- SI/Fig_1_Local Minimum Structures/
- SI/Fig_1_Local Minimum Structures/.DS_Store
- __MACOSX/SI/Fig_1_Local Minimum Structures/
- __MACOSX/SI/Fig_1_Local Minimum Structures/._.DS_Store
- SI/Fig_1_Local Minimum Structures/Local Minimum Structure-Without Binding Energy.txt
- __MACOSX/SI/Fig_1_Local Minimum Structures/._Local Minimum Structure-Without Binding Energy.txt
- SI/Fig_1_Local Minimum Structures/Local Minimum Structures-Binding Energy 16kT.txt
- __MACOSX/SI/Fig_1_Local Minimum Structures/._Local Minimum Structures-Binding Energy 16kT.txt
- SI/Fig_1_Local Minimum Structures/Local Minimum Structures-Binding Energy 2kT.txt
- __MACOSX/SI/Fig_1_Local Minimum Structures/._Local Minimum Structures-Binding Energy 2kT.txt
