# Supplementary material for: Self-organization and stability of magnetosome chains—A simulation study
Source: PLoS One. 2018 Jan 9;13(1):e0190265. doi: 10.1371/journal.pone.0190265 (PMC5760029; doi:10.1371/journal.pone.0190265)
Supplement: S1 Appendix — In section 1.2, we obtained the critical angle of the external field where Ebinding > Eelasticity and as a result, the linker of the particle to the filament breaks. In this appendix, we look at this critical angle in more detail. To that end, we compare the energy of one unbinding particle in the bound and unbound configuration as indicated in Fig 4 (the other particle is considered as a provider of the dipole-dipole interactions). In the bound configuration, the energy is given by Ebound=EB+Edd+Eelasticity+Ebinding.(5) After unbinding the energy includes only the external magnetic field-dipole and dipole-dipole interactions, Eunbound=Edd+EB.(6) We take the two magnetic moments to be parallel and aligned with the field and calculate both energies. Assuming that the linker breaks, when the bound energy exceeds the unbound one, we obtain the condition that the particle unbinds, when Ebinding > Eelasticity. Eelasticity=+12kl(l-l0)2l2=(R+d2)2+(l0+R+d2)2+2l0(R+d2)cos(θ) Lengths l and l0 are presented in S1 Fig. Ebinding > Eelasticity leads to, (((R+d2)2+(l0+R+d2)2+2l0(R+d2)cos(θ))12−l0)2≥(2Ebindingkl)⇒cos(θ)≥R+d22(R+d2+l0)+R+d2+l02(R+d2)−(2Ebindingkl+l0)22(R+d2)×(R+d2+l0) cosθ≥R+d22(R+d2+l0)+R+d2+l02(R+d2)-(2Ebindingkl+l0)22(R+d2)×(R+d2+l0)(7) Using the values from section 0.1, this leads to θ ≳ 27°. (ZIP) [file pone.0190265.s002.zip › SI/Fig_5_Number Of Bound Particles-External Field Angle/Number Of Bound Particles-External Field Angle-150mT.txt]

External Field Angle(degree) Number Of Bound Particles
1st Run:
0	15
1	18
2	15
3	18
4	14
5	18
6	16
7	18
8	16
9	16
10	19
11	16
12	17
13	16
14	17
15	15
16	13
17	16
18	15
19	12
20	15
21	14
22	17
23	15
24	13
25	15
26	13
27	15
28	12
29	14
30	12
31	11
32	15
33	12
34	15
35	14
36	13
37	8
38	11
39	7
40	15
41	12
42	13
43	13
44	13
45	11
46	11
47	8
48	6
49	8
50	7
51	7
52	7
53	6
54	5
55	6
56	7
57	6
58	6
59	5
60	5
61	7
62	7
63	5
64	7
65	6
66	7
67	6
68	5
69	5
70	5
71	5
72	7
73	6
74	6
75	4
76	5
77	6
78	5
79	5
80	5
81	3
82	4
83	3
84	4
85	3
86	4
87	2
88	5
89	4
2nd Run:
0	18
1	18
2	16
3	16
4	18
5	16
6	15
7	16
8	18
9	20
10	17
11	18
12	17
13	18
14	19
15	17
16	14
17	17
18	13
19	10
20	11
21	17
22	14
23	14
24	14
25	16
26	13
27	12
28	16
29	16
30	12
31	13
32	13
33	15
34	12
35	13
36	12
37	12
38	12
39	10
40	14
41	13
42	12
43	10
44	12
45	6
46	7
47	8
48	5
49	7
50	5
51	8
52	6
53	4
54	7
55	4
56	5
57	4
58	7
59	4
60	3
61	2
62	6
63	4
64	3
65	3
66	5
67	5
68	4
69	4
70	4
71	5
72	5
73	3
74	5
75	4
76	5
77	4
78	5
79	4
80	4
81	5
82	5
83	4
84	5
85	5
86	4
87	4
88	3
89	4
3rd Run:
0	18
1	17
2	19
3	16
4	19
5	19
6	18
7	15
8	16
9	18
10	18
11	15
12	16
13	16
14	16
15	16
16	14
17	15
18	16
19	13
20	13
21	13
22	15
23	12
24	13
25	14
26	13
27	12
28	10
29	11
30	11
31	12
32	12
33	12
34	14
35	14
36	12
37	10
38	11
39	11
40	9
41	10
42	11
43	13
44	8
45	9
46	11
47	8
48	10
49	9
50	9
51	8
52	10
53	7
54	8
55	7
56	7
57	8
58	7
59	9
60	8
61	6
62	7
63	8
64	7
65	7
66	6
67	6
68	7
69	5
70	6
71	8
72	5
73	5
74	6
75	4
76	6
77	3
78	6
79	5
80	6
81	3
82	5
83	6
84	4
85	5
86	5
87	7
88	6
89	7
4th run:
0	17
1	17
2	18
3	16
4	18
5	19
6	18
7	17
8	17
9	14
10	18
11	12
12	14
13	18
14	15
15	14
16	16
17	14
18	13
19	15
20	16
21	14
22	14
23	16
24	12
25	15
26	12
27	16
28	14
29	15
30	13
31	12
32	12
33	12
34	12
35	14
36	10
37	11
38	13
39	12
40	10
41	10
42	12
43	13
44	12
45	11
46	13
47	11
48	10
49	10
50	7
51	4
52	6
53	6
54	6
55	6
56	5
57	5
58	5
59	6
60	6
61	5
62	6
63	6
64	6
65	5
66	4
67	5
68	6
69	4
70	6
71	5
72	5
73	5
74	6
75	6
76	5
77	5
78	5
79	5
80	6
81	4
82	6
83	5
84	6
85	6
86	6
87	5
88	4
89	4
5th Run:
0	18
1	17
2	15
3	16
4	17
5	17
6	19
7	19
8	19
9	19
10	16
11	14
12	15
13	14
14	15
15	15
16	16
17	15
18	13
19	14
20	16
21	9
22	14
23	15
24	11
25	15
26	13
27	12
28	13
29	13
30	10
31	14
32	10
33	14
34	11
35	12
36	13
37	10
38	9
39	12
40	8
41	10
42	10
43	10
44	11
45	8
46	8
47	9
48	9
49	9
50	6
51	6
52	6
53	4
54	4
55	7
56	7
57	4
58	5
59	4
60	5
61	4
62	5
63	3
64	2
65	3
66	3
67	3
68	4
69	3
70	4
71	4
72	3
73	4
74	4
75	4
76	2
77	3
78	5
79	3
80	3
81	3
82	3
83	3
84	2
85	1
86	2
87	2
88	2
89	2
6th Run
0	18
1	16
2	18
3	16
4	18
5	15
6	18
7	17
8	16
9	14
10	14
11	18
12	15
13	15
14	16
15	15
16	15
17	17
18	15
19	13
20	12
21	15
22	16
23	13
24	13
25	13
26	13
27	14
28	14
29	13
30	13
31	13
32	14
33	13
34	9
35	13
36	14
37	14
38	12
39	16
40	13
41	14
42	13
43	13
44	9
45	12
46	11
47	7
48	7
49	6
50	7
51	8
52	7
53	6
54	4
55	5
56	6
57	7
58	6
59	6
60	5
61	5
62	3
63	4
64	5
65	5
66	5
67	5
68	4
69	4
70	5
71	5
72	5
73	4
74	5
75	5
76	5
77	3
78	7
79	6
80	4
81	5
82	2
83	4
84	5
85	3
86	6
87	6
88	6
89	5
7th Run:
0	17
1	15
2	17
3	15
4	18
5	15
6	19
7	16
8	18
9	18
10	15
11	14
12	16
13	16
14	13
15	17
16	16
17	15
18	15
19	12
20	14
21	15
22	14
23	14
24	14
25	12
26	14
27	11
28	12
29	13
30	13
31	11
32	11
33	12
34	13
35	11
36	11
37	10
38	12
39	11
40	8
41	10
42	11
43	10
44	11
45	13
46	9
47	8
48	8
49	9
50	8
51	5
52	4
53	6
54	6
55	6
56	6
57	6
58	5
59	7
60	5
61	4
62	4
63	5
64	5
65	5
66	5
67	6
68	3
69	3
70	4
71	3
72	4
73	4
74	4
75	3
76	5
77	2
78	3
79	4
80	3
81	4
82	2
83	4
84	4
85	2
86	4
87	2
88	3
89	2
8th Run:
0	18
1	19
2	18
3	18
4	17
5	16
6	17
7	17
8	15
9	17
10	19
11	16
12	16
13	17
14	16
15	14
16	10
17	14
18	13
19	14
20	14
21	13
22	13
23	13
24	14
25	10
26	14
27	11
28	13
29	8
30	11
31	11
32	9
33	11
34	11
35	8
36	11
37	11
38	10
39	10
40	8
41	10
42	9
43	10
44	9
45	8
46	9
47	7
48	9
49	9
50	10
51	8
52	8
53	9
54	8
55	7
56	6
57	6
58	7
59	6
60	4
61	4
62	5
63	4
64	5
65	5
66	4
67	5
68	5
69	3
70	3
71	5
72	5
73	4
74	3
75	3
76	3
77	4
78	5
79	4
80	5
81	3
82	4
83	4
84	4
85	4
86	2
87	4
88	4
89	4
9th Run:
0	16
1	18
2	19
3	18
4	17
5	17
6	16
7	20
8	11
9	17
10	17
11	16
12	18
13	16
14	11
15	18
16	12
17	16
18	15
19	16
20	14
21	12
22	15
23	14
24	13
25	14
26	15
27	13
28	13
29	12
30	14
31	13
32	13
33	13
34	9
35	12
36	14
37	9
38	14
39	14
40	9
41	11
42	11
43	14
44	11
45	8
46	11
47	10
48	9
49	8
50	7
51	9
52	5
53	5
54	7
55	5
56	6
57	6
58	7
59	7
60	5
61	6
62	7
63	6
64	7
65	6
66	7
67	6
68	5
69	5
70	6
71	5
72	4
73	5
74	4
75	5
76	5
77	4
78	4
79	5
80	4
81	4
82	3
83	3
84	5
85	5
86	4
87	4
88	3
89	4
10th Run:
0	18
1	16
2	20
3	17
4	18
5	18
6	15
7	16
8	16
9	18
10	15
11	15
12	14
13	18
14	13
15	14
16	14
17	13
18	14
19	11
20	14
21	12
22	11
23	9
24	11
25	12
26	14
27	15
28	11
29	12
30	8
31	13
32	12
33	11
34	12
35	11
36	13
37	11
38	12
39	11
40	10
41	13
42	11
43	7
44	13
45	12
46	9
47	7
48	8
49	4
50	6
51	4
52	6
53	7
54	3
55	7
56	7
57	6
58	4
59	6
60	7
61	7
62	6
63	6
64	6
65	6
66	6
67	6
68	5
69	6
70	5
71	5
72	6
73	6
74	6
75	6
76	6
77	3
78	5
79	5
80	5
81	4
82	4
83	3
84	4
85	6
86	5
87	6
88	7
89	5
Average over the ten runs:
0	17.3
1	17.1
2	17.5
3	16.6
4	17.4
5	17
6	17.1
7	17.1
8	16.2
9	17.1
10	16.8
11	15.4
12	15.8
13	16.4
14	15.1
15	15.5
16	14
17	15.2
18	14.2
19	13
20	13.9
21	13.4
22	14.3
23	13.5
24	12.8
25	13.6
26	13.4
27	13.1
28	12.8
29	12.7
30	11.7
31	12.3
32	12.1
33	12.5
34	11.8
35	12.2
36	12.3
37	10.6
38	11.6
39	11.4
40	10.4
41	11.3
42	11.3
43	11.3
44	10.9
45	9.8
46	9.9
47	8.3
48	8.1
49	7.9
50	7.2
51	6.7
52	6.5
53	6
54	5.8
55	6
56	6.2
57	5.8
58	5.9
59	6
60	5.3
61	5
62	5.6
63	5.1
64	5.3
65	5.1
66	5.2
67	5.3
68	4.8
69	4.2
70	4.8
71	5
72	4.9
73	4.6
74	4.9
75	4.4
76	4.7
77	3.7
78	5
79	4.6
80	4.5
81	3.8
82	3.8
83	3.9
84	4.3
85	4
86	4.2
87	4.2
88	4.3
89	4.1
