# Supplementary material for: Self-organization and stability of magnetosome chains—A simulation study
Source: PLoS One. 2018 Jan 9;13(1):e0190265. doi: 10.1371/journal.pone.0190265 (PMC5760029; doi:10.1371/journal.pone.0190265)
Supplement: S1 Appendix — In section 1.2, we obtained the critical angle of the external field where Ebinding > Eelasticity and as a result, the linker of the particle to the filament breaks. In this appendix, we look at this critical angle in more detail. To that end, we compare the energy of one unbinding particle in the bound and unbound configuration as indicated in Fig 4 (the other particle is considered as a provider of the dipole-dipole interactions). In the bound configuration, the energy is given by Ebound=EB+Edd+Eelasticity+Ebinding.(5) After unbinding the energy includes only the external magnetic field-dipole and dipole-dipole interactions, Eunbound=Edd+EB.(6) We take the two magnetic moments to be parallel and aligned with the field and calculate both energies. Assuming that the linker breaks, when the bound energy exceeds the unbound one, we obtain the condition that the particle unbinds, when Ebinding > Eelasticity. Eelasticity=+12kl(l-l0)2l2=(R+d2)2+(l0+R+d2)2+2l0(R+d2)cos(θ) Lengths l and l0 are presented in S1 Fig. Ebinding > Eelasticity leads to, (((R+d2)2+(l0+R+d2)2+2l0(R+d2)cos(θ))12−l0)2≥(2Ebindingkl)⇒cos(θ)≥R+d22(R+d2+l0)+R+d2+l02(R+d2)−(2Ebindingkl+l0)22(R+d2)×(R+d2+l0) cosθ≥R+d22(R+d2+l0)+R+d2+l02(R+d2)-(2Ebindingkl+l0)22(R+d2)×(R+d2+l0)(7) Using the values from section 0.1, this leads to θ ≳ 27°. (ZIP) [file pone.0190265.s002.zip › SI/Fig_8_Bulk-Sample-like Simulations/Particle Radii.txt]

Particle radii Selected From A Normal Distribution With Mean 20.3nm and Standard Deviation 6.8nm

R1:
9.392282
12.480401
13.405904
17.461965 
18.855130
19.808541
20.452602
21.797513
25.725287
37.592368
29.709683
24.573187
23.374999
21.840629
20.281985
20.050254  
18.959960 
16.527809
13.722620
12.610068

R2:
12.838296
15.493059
18.420686
22.995355
23.630424
23.712083
26.703207
26.889135
30.639425
31.560587
30.256637
29.657946
26.374838
26.015402
25.831888
22.783214
18.884649
16.834811
14.077531
6.084659

R3:
11.1844013
13.3971267
16.0594127
17.7658046
18.5801469
19.8811300
21.8463423
23.7841401
25.4927357
28.2747759
26.3723855
22.6729055
21.2386067
20.9502586
17.8798508
16.5898298
16.4903532
15.1268077
13.6166631
12.7933501

R4:
12.30271
13.42506
13.40983
15.21309
18.63461
19.55838
21.42384
21.83720
31.52267
36.60531
26.45225
24.11441
23.05944
21.61200
21.24951 
18.78587
16.21010
13.50530
13.08407
10.98481

R5:
7.958782
11.390545
16.195230
21.952785
22.451465
22.960070
23.890322
24.020482
27.083217
32.704908
30.601508
26.623166
24.953533
23.280433
22.924191
22.477261
19.113551
18.945694
12.216625
11.868237
 
R6:
11.55564
11.51582
14.19148
17.38823
18.22619
18.63878
20.12564
21.82387
25.96369
31.69466
26.52567
20.65591
19.55941
18.02602
18.32807
17.28974
13.13936
11.51787
11.29036
7.82455

R7:
14.64186 
15.32425
16.86166
17.34903
19.58630
21.60999
26.70321
30.53797
30.69527
33.05341
31.21618
28.44213
26.26648
25.21017
21.37319
20.67657
19.58630
18.33857
16.88927
15.50190
10.19898

R8:
11.460195
12.208712
15.801450
19.506968
19.806699
20.801199
20.987507
22.897678
23.322695
26.486687
24.609735
23.540922
22.985608
21.647784
20.211843
19.782286
19.434195
12.367865
12.855632
5.569809

R9:
5.308136
15.018318
21.510535
21.692776
23.710206
23.660854
25.574094
25.361846
29.040447
30.852073
32.686707
30.638935
27.083217
25.630507
24.490158
21.842556
20.758779
17.983826
16.047527
6.505912

R10:
5.308136
17.983826
21.692776
21.842556
23.710206
24.490158
25.574094
27.083217
30.852073
32.686707
30.638935
29.040447
25.630507
25.361846
23.660854
21.510535
20.758779
16.047527
15.018318
6.505912
