# Supplementary material for: Self-organization and stability of magnetosome chains—A simulation study
Source: PLoS One. 2018 Jan 9;13(1):e0190265. doi: 10.1371/journal.pone.0190265 (PMC5760029; doi:10.1371/journal.pone.0190265)
Supplement: S1 Appendix — In section 1.2, we obtained the critical angle of the external field where Ebinding > Eelasticity and as a result, the linker of the particle to the filament breaks. In this appendix, we look at this critical angle in more detail. To that end, we compare the energy of one unbinding particle in the bound and unbound configuration as indicated in Fig 4 (the other particle is considered as a provider of the dipole-dipole interactions). In the bound configuration, the energy is given by Ebound=EB+Edd+Eelasticity+Ebinding.(5) After unbinding the energy includes only the external magnetic field-dipole and dipole-dipole interactions, Eunbound=Edd+EB.(6) We take the two magnetic moments to be parallel and aligned with the field and calculate both energies. Assuming that the linker breaks, when the bound energy exceeds the unbound one, we obtain the condition that the particle unbinds, when Ebinding > Eelasticity. Eelasticity=+12kl(l-l0)2l2=(R+d2)2+(l0+R+d2)2+2l0(R+d2)cos(θ) Lengths l and l0 are presented in S1 Fig. Ebinding > Eelasticity leads to, (((R+d2)2+(l0+R+d2)2+2l0(R+d2)cos(θ))12−l0)2≥(2Ebindingkl)⇒cos(θ)≥R+d22(R+d2+l0)+R+d2+l02(R+d2)−(2Ebindingkl+l0)22(R+d2)×(R+d2+l0) cosθ≥R+d22(R+d2+l0)+R+d2+l02(R+d2)-(2Ebindingkl+l0)22(R+d2)×(R+d2+l0)(7) Using the values from section 0.1, this leads to θ ≳ 27°. (ZIP) [file pone.0190265.s002.zip › SI/Fig_8_Bulk-Sample-like Simulations/Different Particle Sizes_Chain MAgnetic Moment Angle-External Field Angle.txt]

External Field Angle(degree) Chain Magnetic Moment Angle(degree)
R1:
0	-0.582498
1	-1.11358
2	-0.7013
3	1.10776
4	0.674406
5	0.525538
6	1.07265
7	1.0021
8	1.55486
9	1.28148
10	1.85601
11	1.37286
12	0.50475
13	3.67131
14	3.15601
15	2.79492
16	4.4449
17	2.25245
18	3.40644
19	3.02195
20	6.46612
21	5.15258
22	6.04625
23	5.03343
24	7.2211
25	7.66795
26	7.15057
27	8.92783
28	8.8314
29	9.23087
30	9.72229
31	10.103
32	9.79638
33	9.81649
34	9.912
35	9.96179
36	10.1987
37	10.442
38	9.44309
39	9.81603
40	10.1231
41	9.76813
42	11.5926
43	15.5606
44	19.4957
45	19.8276
46	20.3783
47	22.2779
48	22.8646
49	24.0409
50	24.2477
51	25.0195
52	24.7682
53	25.3014
54	25.163
55	25.6096
56	28.7495
57	28.6196
58	28.8202
59	30.7445
60	31.3415
61	31.2881
62	30.9357
63	29.9868
64	30.0147
65	39.032
66	39.5579
67	39.4804
68	39.4712
69	39.9459
70	47.5884
71	49.5588
72	49.7649
73	50.4097
74	50.4772
75	50.7735
76	51.1059
77	51.3662
78	51.4746
79	51.8091
80	52.385
81	52.5018
82	52.8801
83	52.9633
84	53.1203
85	53.1157
86	52.6662
87	52.7371
88	52.6648
89	52.51
R2:
0	0.109588
1	-0.162207
2	-2.32
3	-2.37421
4	-2.18317
5	-1.24354
6	-4.36696
7	-0.845107
8	-0.951557
9	0.340216
10	0.802089
11	-0.836261
12	-1.31653
13	-0.577891
14	-0.474721
15	-0.651654
16	-0.117844
17	1.68553
18	3.33172
19	3.45457
20	4.38722
21	4.43049
22	5.67208
23	6.62798
24	3.81304
25	3.59639
26	10.5672
27	11.8034
28	11.8093
29	13.0033
30	13.9183
31	14.9616
32	18.9709
33	21.1666
34	21.2467
35	21.3987
36	23.9885
37	23.4009
38	24.2067
39	24.7991
40	25.4283
41	27.1058
42	23.9604
43	30.2132
44	28.1869
45	27.0781
46	29.8198
47	34.7481
48	31.4149
49	31.3974
50	30.4849
51	33.0064
52	34.0387
53	36.5753
54	33.45
55	36.4251
56	34.9924
57	39.0802
58	38.5287
59	35.9921
60	35.2434
61	39.2796
62	38.9697
63	40.1081
64	42.1361
65	40.5785
66	48.3033
67	52.065
68	64.1741
69	63.0678
70	58.5528
71	66.6992
72	68.3006
73	68.6507
74	60.8716
75	59.897
76	62.7142
77	71.7584
78	72.564
79	74.3762
80	74.7693
81	67.9505
82	62.127
83	76.424
84	77.1992
85	78.4385
86	78.0603
87	79.6566
88	78.7387
89	80.5476
R3:
0	0.797574
1	0.103607
2	-0.00726109
3	0.221903
4	0.271678
5	-0.15549
6	0.00184759
7	-0.59944
8	0.0685515
9	0.235901
10	-0.172449
11	-0.821914
12	-0.90847
13	0.276628
14	-1.46722
15	0.366153
16	1.08637
17	0.713012
18	1.14389
19	0.961423
20	0.591401
21	5.80716
22	5.38658
23	6.03892
24	6.33353
25	5.88961
26	5.90347
27	6.87584
28	6.42423
29	5.97194
30	6.60907
31	8.85884
32	11.6284
33	11.4252
34	14.1718
35	15.9404
36	14.5704
37	12.559
38	14.9408
39	15.956
40	18.0214
41	20.5266
42	22.6468
43	22.8869
44	23.6946
45	22.6942
46	21.9451
47	22.6096
48	28.7437
49	29.4377
50	30.1792
51	30.648
52	30.8567
53	31.3587
54	31.6163
55	36.3723
56	39.5387
57	39.7095
58	40.2939
59	40.525
60	42.3521
61	42.9789
62	44.8539
63	46.2301
64	45.3351
65	45.7126
66	46.2031
67	46.3316
68	46.6458
69	47.0799
70	47.0106
71	47.3139
72	47.5707
73	47.6356
74	49.6737
75	49.462
76	49.8609
77	50.4623
78	50.3208
79	50.8691
80	50.9325
81	51.0592
82	51.3556
83	51.2861
84	51.7746
85	52.0306
86	51.954
87	51.7965
88	51.4255
89	51.5808
R4:
0	-0.57977
1	-0.200028
2	-0.694093
3	-2.75274
4	-2.63106
5	0.455437
6	0.0280372
7	0.449722
8	0.632958
9	0.595784
10	0.184317
11	0.112873
12	1.39834
13	1.43199
14	1.48693
15	1.76555
16	1.56516
17	-0.945134
18	3.85068
19	4.10316
20	4.57084
21	4.41299
22	5.22769
23	6.14967
24	6.18926
25	10.8687
26	10.8126
27	11.4765
28	11.1289
29	9.4809
30	8.93797
31	11.7193
32	12.291
33	12.8826
34	14.1383
35	10.8435
36	11.469
37	12.2196
38	12.0216
39	13.5639
40	12.6618
41	13.5466
42	13.8369
43	14.1004
44	17.2257
45	18.1398
46	16.7968
47	15.4749
48	16.1259
49	18.896
50	22.5254
51	22.7241
52	22.8433
53	23.1564
54	23.4693
55	23.5168
56	23.7512
57	24.1806
58	24.5973
59	24.8013
60	25.1344
61	25.4452
62	25.7563
63	26.4098
64	26.1849
65	26.1419
66	26.4559
67	26.6692
68	26.8232
69	27.1342
70	27.5612
71	29.6098
72	29.7133
73	29.6793
74	30.0892
75	30.2246
76	30.3327
77	29.676
78	29.734
79	29.8145
80	31.1101
81	30.8451
82	30.9314
83	30.9753
84	30.9239
85	41.8532
86	41.5585
87	41.6316
88	41.7614
89	41.7704
R5:
0	0.174266
1	0.563769
2	-1.24898
3	0.26129
4	-2.21491
5	-1.81255
6	-0.927716
7	0.699094
8	-2.56092
9	-1.17124
10	0.385335
11	0.461366
12	0.543049
13	0.0477468
14	-0.249325
15	-0.216599
16	-1.14451
17	-2.39425
18	-2.74752
19	-2.35662
20	-2.22418
21	-2.16932
22	3.47251
23	2.2601
24	3.27325
25	2.94976
26	3.74568
27	4.45365
28	3.55573
29	3.13584
30	-0.0252842
31	4.38918
32	3.61206
33	4.59653
34	3.80481
35	4.03079
36	2.04508
37	4.05042
38	6.35227
39	8.01029
40	9.97703
41	10.3533
42	8.83742
43	10.0751
44	10.8426
45	12.5137
46	13.3069
47	14.9187
48	14.4881
49	15.0401
50	15.1528
51	15.6362
52	15.8768
53	16.6859
54	16.2295
55	16.9226
56	18.23
57	16.8805
58	17.3761
59	17.9367
60	18.199
61	18.5499
62	18.9688
63	19.6166
64	19.9078
65	20.5043
66	27.9963
67	25.955
68	24.4633
69	25.1728
70	25.7151
71	25.1774
72	25.0449
73	30.4149
74	30.6276
75	30.7418
76	30.7564
77	27.4082
78	30.1328
79	31.1892
80	31.6923
81	31.7851
82	31.9714
83	32.0822
84	32.461
85	36.4917
86	42.5441
87	42.6023
88	42.4342
89	42.7561
R6:
0	0.23686
1	0.247044
2	0.156711
3	0.080111
4	-0.133462
5	0.504295
6	0.238181
7	0.841182
8	1.12825
9	-0.372919
10	-0.183165
11	-2.15338
12	1.49887
13	2.28438
14	0.412189
15	1.64382
16	1.57484
17	4.27516
18	3.89329
19	3.78929
20	5.58768
21	6.34654
22	6.65869
23	6.84467
24	7.15533
25	6.96235
26	7.39883
27	7.45
28	7.13774
29	7.52534
30	3.68869
31	7.48587
32	7.31065
33	9.23155
34	7.83187
35	8.00886
36	7.36457
37	8.58297
38	14.5214
39	15.7877
40	13.9273
41	14.7717
42	14.8207
43	15.8378
44	20.0367
45	21.7426
46	21.4378
47	21.4981
48	22.1057
49	25.1899
50	25.7573
51	27.3854
52	31.7689
53	33.7155
54	33.4974
55	32.7699
56	35.0159
57	31.1861
58	37.2664
59	37.6177
60	37.7007
61	38.4471
62	38.7637
63	39.244
64	38.9014
65	42.08
66	44.6291
67	39.4345
68	38.8006
69	45.282
70	46.5737
71	39.9249
72	47.386
73	46.0926
74	47.7133
75	42.0685
76	43.8769
77	47.4235
78	44.3845
79	41.4997
80	42.9784
81	43.6122
82	51.0661
83	50.255
84	46.4567
85	50.2338
86	54.9959
87	52.1295
88	47.2089
89	47.2299
R7:
0	-0.288978
1	-2.94167
2	-2.19441
3	-2.09038
4	-2.03813
5	-1.95475
6	-1.80435
7	-2.01565
8	-2.10701
9	1.1462
10	1.46783
11	0.491608
12	3.64536
13	4.07611
14	4.29677
15	5.77553
16	5.12268
17	7.37431
18	11.1248
19	10.2236
20	9.8543
21	10.2978
22	10.4964
23	11.3572
24	12.4437
25	12.6054
26	12.6959
27	14.4089
28	13.1136
29	13.0733
30	16.4932
31	15.4746
32	17.8909
33	17.2474
34	15.9141
35	17.4401
36	18.9918
37	21.4272
38	20.1487
39	17.0676
40	20.7591
41	21.0362
42	21.2874
43	23.5164
44	23.3579
45	27.0941
46	27.4516
47	27.7164
48	26.6262
49	27.0631
50	30.2399
51	30.4836
52	32.8038
53	34.1449
54	37.9607
55	38.78
56	39.1351
57	40.2097
58	40.6206
59	40.9619
60	43.8614
61	43.434
62	46.1881
63	46.7656
64	48.2728
65	48.045
66	49.239
67	50.0306
68	49.9392
69	51.0411
70	52.1754
71	52.63
72	54.9103
73	56.1146
74	57.824
75	57.9593
76	59.0834
77	59.3899
78	60.4717
79	61.4795
80	61.2452
81	61.6778
82	61.6697
83	61.9259
84	62.1424
85	62.3092
86	62.2192
87	62.6747
88	62.1436
89	62.2954
R8:
0	0.600958
1	0.647402
2	-1.08927
3	0.302251
4	2.60248
5	2.58058
6	1.69177
7	-0.300357
8	-0.637868
9	-1.37061
10	0.0406388
11	0.046934
12	-0.297974
13	-0.244995
14	-1.95861
15	-1.4904
16	-1.05588
17	-3.30575
18	-2.22034
19	-0.588147
20	-1.81521
21	3.31323
22	3.00521
23	4.43213
24	3.81375
25	4.96985
26	6.27509
27	6.90414
28	6.14984
29	7.5058
30	8.15388
31	6.31285
32	10.708
33	12.6854
34	13.5385
35	13.8157
36	11.8842
37	16.6177
38	19.1731
39	17.8885
40	20.9736
41	19.8329
42	22.3764
43	24.4471
44	24.2985
45	24.7252
46	25.7629
47	26.181
48	27.0778
49	29.527
50	28.4419
51	27.58
52	29.6069
53	30.7831
54	32.4403
55	31.3619
56	32.2029
57	33.5936
58	36.4528
59	34.7505
60	34.3048
61	39.2705
62	39.7364
63	40.293
64	40.499
65	40.1369
66	41.6007
67	42.0825
68	43.3087
69	42.3277
70	42.5563
71	43.5911
72	43.4908
73	47.9325
74	48.2775
75	48.0641
76	48.5515
77	49.321
78	49.7329
79	47.7983
80	45.6834
81	47.0255
82	46.2454
83	45.5685
84	45.1421
85	47.9599
86	48.2341
87	49.028
88	48.7431
89	49.2272
R9:
0	-0.937262
1	-0.223109
2	-0.316167
3	-0.269711
4	-0.557368
5	2.10949
6	2.49419
7	2.7864
8	2.0284
9	2.11084
10	2.63818
11	1.32712
12	1.77965
13	1.33355
14	0.658701
15	-0.820149
16	-0.556422
17	-0.0631703
18	0.579759
19	-0.121791
20	-0.21846
21	-0.537059
22	5.65887
23	5.14097
24	3.42344
25	2.06473
26	1.00931
27	1.376
28	1.34209
29	7.30653
30	8.04903
31	8.95768
32	9.01205
33	9.21889
34	11.3722
35	11.9965
36	18.4557
37	16.427
38	17.9661
39	16.7413
40	17.8794
41	18.9428
42	19.2485
43	23.0255
44	22.6374
45	22.4016
46	23.5145
47	26.5724
48	24.6981
49	24.2454
50	27.3068
51	24.6183
52	27.0214
53	25.9833
54	26.2049
55	30.4382
56	27.8154
57	27.4937
58	27.4035
59	27.5868
60	27.0885
61	28.9477
62	32.4531
63	34.7668
64	33.4637
65	36.3565
66	37.4889
67	37.9572
68	38.3043
69	38.5104
70	34.0609
71	36.039
72	36.3907
73	37.8255
74	36.2566
75	39.732
76	40.3945
77	40.3495
78	40.8492
79	41.7171
80	38.7013
81	42.2512
82	42.0699
83	42.1524
84	41.8857
85	42.4525
86	42.8266
87	46.0317
88	45.455
89	45.411
R10:
0	0.431722
1	3.86441
2	-0.296741
3	-0.983688
4	-0.729742
5	-0.540321
6	0.993927
7	0.63914
8	1.23832
9	1.58216
10	1.46062
11	2.54817
12	2.58602
13	2.83891
14	1.66233
15	4.71543
16	4.50003
17	5.03836
18	5.21484
19	4.04253
20	6.44165
21	6.22289
22	6.82175
23	6.93485
24	6.88311
25	7.17532
26	7.38331
27	7.32819
28	10.4707
29	9.86628
30	10.329
31	10.709
32	12.816
33	12.8416
34	15.5477
35	16.5038
36	18.3455
37	17.2135
38	18.5197
39	19.5941
40	18.5242
41	18.1092
42	15.7853
43	20.7481
44	20.2867
45	22.5331
46	20.4382
47	22.7817
48	22.0043
49	24.6257
50	27.518
51	27.7775
52	29.2933
53	28.4203
54	28.7876
55	31.1799
56	34.9341
57	36.35
58	35.7539
59	38.3166
60	38.3033
61	38.7149
62	39.1108
63	40.7371
64	41.3443
65	42.8865
66	43.2143
67	43.3737
68	43.8159
69	48.3993
70	48.3712
71	48.8177
72	49.1646
73	42.953
74	46.7234
75	43.5594
76	47.3424
77	47.3501
78	47.81
79	54.6201
80	54.994
81	55.2963
82	55.3532
83	50.2802
84	49.5574
85	49.3691
86	55.652
87	48.7873
88	54.0661
89	49.4485
Average:
0	-0.0729626
1	-0.0165735
2	-0.709281
3	-0.301544
4	-0.40817
5	0.223777
6	0.486119
7	0.450429
8	0.29004
9	0.531908
10	0.953333
11	0.47585
12	1.12543
13	1.93869
14	1.11538
15	1.73292
16	1.99821
17	1.51974
18	2.76523
19	2.60973
20	3.57203
21	4.39994
22	5.88202
23	5.92254
24	6.39576
25	6.88216
26	6.95253
27	7.81289
28	7.69856
29	8.23277
30	8.16801
31	9.41133
32	10.4862
33	10.9762
34	11.6143
35	11.8503
36	12.3524
37	12.9981
38	14.253
39	14.4241
40	15.297
41	15.6656
42	16.2025
43	18.5758
44	20.1371
45	21.15
46	21.141
47	22.2309
48	22.7599
49	24.2107
50	25.5617
51	25.6892
52	26.9608
53	27.4851
54	28.0532
55	29.2561
56	30.8122
57	30.6843
58	31.7405
59	32.3986
60	32.9627
61	33.8364
62	34.7703
63	35.4037
64	35.3938
65	37.9928
66	39.5943
67	39.0795
68	39.1043
69	40.4839
70	41.9201
71	42.2221
72	43.3201
73	43.9467
74	44.814
75	44.3359
76	45.2411
77	45.4113
78	45.6385
79	46.2606
80	46.2107
81	46.8556
82	47.6423
83	47.0452
84	46.6584
85	48.8931
86	50.5317
87	50.0156
88	49.8567
89	49.4739
