# Supplementary material for: Self-organization and stability of magnetosome chains—A simulation study
Source: PLoS One. 2018 Jan 9;13(1):e0190265. doi: 10.1371/journal.pone.0190265 (PMC5760029; doi:10.1371/journal.pone.0190265)
Supplement: S1 Appendix — In section 1.2, we obtained the critical angle of the external field where Ebinding > Eelasticity and as a result, the linker of the particle to the filament breaks. In this appendix, we look at this critical angle in more detail. To that end, we compare the energy of one unbinding particle in the bound and unbound configuration as indicated in Fig 4 (the other particle is considered as a provider of the dipole-dipole interactions). In the bound configuration, the energy is given by Ebound=EB+Edd+Eelasticity+Ebinding.(5) After unbinding the energy includes only the external magnetic field-dipole and dipole-dipole interactions, Eunbound=Edd+EB.(6) We take the two magnetic moments to be parallel and aligned with the field and calculate both energies. Assuming that the linker breaks, when the bound energy exceeds the unbound one, we obtain the condition that the particle unbinds, when Ebinding > Eelasticity. Eelasticity=+12kl(l-l0)2l2=(R+d2)2+(l0+R+d2)2+2l0(R+d2)cos(θ) Lengths l and l0 are presented in S1 Fig. Ebinding > Eelasticity leads to, (((R+d2)2+(l0+R+d2)2+2l0(R+d2)cos(θ))12−l0)2≥(2Ebindingkl)⇒cos(θ)≥R+d22(R+d2+l0)+R+d2+l02(R+d2)−(2Ebindingkl+l0)22(R+d2)×(R+d2+l0) cosθ≥R+d22(R+d2+l0)+R+d2+l02(R+d2)-(2Ebindingkl+l0)22(R+d2)×(R+d2+l0)(7) Using the values from section 0.1, this leads to θ ≳ 27°. (ZIP) [file pone.0190265.s002.zip › SI/Fig_8_Bulk-Sample-like Simulations/Different Orientations Of The External Field-Chain Magnetic Moment Angle-External Field Angle.txt]

External Field Angle(degree) Chain Magnetic Moment Angle(degree)
Ange=+5(degree)
0	4.66153
1	4.49712
2	4.47813
3	4.64026
4	4.74851
5	5.1673
6	5.14445
7	5.34609
8	5.397
9	5.52955
10	6.03023
11	6.09029
12	6.34351
13	6.19253
14	6.24201
15	5.95244
16	6.39429
17	7.14753
18	8.23818
19	8.39923
20	7.91855
21	9.08037
22	8.36688
23	10.967
24	12.4738
25	13.6222
26	12.273
27	13.778
28	15.0276
29	15.3733
30	16.0797
31	16.7469
32	15.5912
33	15.5483
34	17.0241
35	17.615
36	19.2886
37	19.9728
38	20.7349
39	20.4182
40	21.0093
41	22.9105
42	23.412
43	23.8545
44	24.3343
45	24.7034
46	25.0383
47	25.4613
48	25.9309
49	26.896
50	27.6569
51	28.0773
52	28.6591
53	29.692
54	30.1667
55	30.538
56	30.529
57	30.9504
58	31.4887
59	32.0002
60	32.4863
61	33.1658
62	33.5223
63	34.241
64	34.8597
65	35.4444
66	36.052
67	36.1324
68	36.6741
69	36.712
70	37.086
71	37.6868
72	38.101
73	38.6083
74	38.8952
75	39.4085
76	39.913
77	40.5505
78	41.164
79	41.4017
80	41.6591
81	42.0779
82	42.4596
83	42.8727
84	43.2406
85	46.1298
86	51.6048
87	51.8549
88	58.5534
89	65.2762
Angle=+10(degree)
0	8.23476
1	8.64371
2	9.50172
3	8.82558
4	9.16436
5	9.15387
6	9.67597
7	9.33701
8	9.8797
9	9.98894
10	9.94139
11	10.2339
12	9.93919
13	10.216
14	10.6325
15	10.517
16	10.4605
17	10.9982
18	10.9651
19	10.7595
20	11.9161
21	10.3561
22	12.1102
23	13.1794
24	13.4968
25	14.9927
26	14.4706
27	13.3835
28	14.3597
29	17.1285
30	17.5853
31	17.9361
32	18.251
33	18.5937
34	19.1309
35	21.0499
36	21.3945
37	20.8337
38	22.0949
39	23.8694
40	24.5135
41	24.9094
42	25.2544
43	25.4144
44	26.2468
45	26.7595
46	27.358
47	28.23
48	28.6079
49	28.8344
50	29.8345
51	30.2963
52	30.6499
53	31.6304
54	32.3902
55	32.6764
56	33.0713
57	33.6713
58	34.2528
59	34.4434
60	34.6519
61	35.1513
62	35.8111
63	36.0616
64	36.3242
65	36.8567
66	37.3175
67	38.0752
68	38.5572
69	38.8937
70	39.3211
71	39.6084
72	40.2268
73	40.6633
74	41.3175
75	41.8413
76	42.1697
77	42.7612
78	43.1462
79	43.5872
80	44.1819
81	44.7312
82	45.4266
83	45.6095
84	46.1527
85	59.5026
86	66.1177
87	66.7582
88	70.802
89	77.4922
Angle=+15(degree)
0	11.1206
1	11.7132
2	11.537
3	11.4598
4	11.9986
5	12.8593
6	12.5701
7	13.9418
8	14.5019
9	14.2808
10	14.0646
11	14.3227
12	14.4828
13	14.4774
14	14.9329
15	14.9068
16	14.794
17	14.9377
18	15.7763
19	15.6948
20	15.8859
21	16.0416
22	16.293
23	15.6345
24	16.4916
25	16.3939
26	16.9975
27	17.7141
28	19.0113
29	19.0579
30	18.9941
31	19.8345
32	19.084
33	21.378
34	20.6878
35	21.9263
36	22.5624
37	22.8665
38	23.5098
39	23.8206
40	25.5187
41	27.1194
42	26.8537
43	28.3807
44	28.5635
45	29.4518
46	29.8377
47	30.3187
48	30.4801
49	30.9688
50	31.7557
51	32.3696
52	32.966
53	32.1937
54	32.8367
55	32.7897
56	35.2639
57	35.9293
58	36.1032
59	36.287
60	36.829
61	37.1638
62	37.8282
63	38.7474
64	39.1875
65	39.4073
66	39.8242
67	40.0857
68	40.6665
69	41.1341
70	41.5129
71	42.0406
72	42.5344
73	43.271
74	43.295
75	43.8764
76	44.665
77	44.7944
78	45.2744
79	45.67
80	46.0016
81	46.5135
82	47.0109
83	47.155
84	47.3632
85	47.7345
86	48.0814
87	48.7783
88	49.4764
89	50.1703
Angle=+20(degree)
0	13.946
1	14.736
2	15.2221
3	14.1811
4	13.9156
5	15.0812
6	15.909
7	15.6316
8	16.6938
9	17.1944
10	18.1201
11	18.3932
12	18.7664
13	18.2654
14	19.298
15	19.0296
16	19.2881
17	19.8417
18	19.7343
19	19.9302
20	20.2515
21	20.0307
22	20.2584
23	20.2506
24	20.3209
25	20.4917
26	20.8283
27	20.7315
28	21.2242
29	21.6181
30	22.1204
31	22.4428
32	22.2434
33	25.1982
34	23.438
35	25.5991
36	27.7138
37	26.4183
38	27.6718
39	27.0445
40	29.1894
41	30.6352
42	30.2137
43	30.1967
44	30.9096
45	32.1471
46	32.6986
47	32.5519
48	32.5633
49	33.5884
50	35.3981
51	36.8932
52	37.1193
53	37.3826
54	37.3138
55	38.1551
56	38.9706
57	39.7918
58	40.4074
59	40.4023
60	40.6395
61	41.7769
62	41.9416
63	42.4853
64	42.7988
65	43.3499
66	44.1042
67	44.4329
68	44.7668
69	45.3762
70	45.8314
71	46.3755
72	46.8253
73	47.391
74	47.6599
75	48.1855
76	48.9353
77	49.3203
78	49.498
79	50.2739
80	50.9275
81	53.4363
82	54.3307
83	55.049
84	55.7358
85	56.9454
86	57.4557
87	57.9362
88	58.3229
89	58.9561
Angle=+25(degree)
0	15.531
1	16.5713
2	18.221
3	16.1401
4	17.2972
5	18.4348
6	18.6537
7	18.7271
8	20.0354
9	18.6779
10	19.9023
11	20.265
12	20.9281
13	23.0624
14	23.5032
15	23.5973
16	23.2242
17	24.349
18	24.1125
19	23.8803
20	24.0218
21	24.6654
22	24.647
23	24.7897
24	24.9643
25	24.7094
26	24.8339
27	25.245
28	25.2843
29	25.3364
30	25.3528
31	25.7418
32	26.1117
33	26.7512
34	26.143
35	26.922
36	27.8647
37	26.7872
38	27.0519
39	26.7546
40	27.6248
41	29.3987
42	30.1223
43	30.4197
44	30.5519
45	28.7398
46	32.8284
47	33.3635
48	31.942
49	32.4987
50	33.873
51	35.9709
52	35.1249
53	36.546
54	36.6337
55	36.9712
56	37.2908
57	39.1713
58	40.3913
59	40.72
60	41.572
61	42.297
62	42.4602
63	42.9346
64	43.6047
65	44.3679
66	44.7905
67	45.1067
68	45.6744
69	46.0518
70	46.6475
71	47.1571
72	47.6346
73	48.1534
74	48.6929
75	48.8411
76	49.2057
77	49.5906
78	50.039
79	50.6619
80	51.1457
81	51.6892
82	52.082
83	52.6509
84	53.2196
85	53.3782
86	53.8767
87	54.3146
88	54.7463
89	55.0843
Angle=+30(degree)
0	17.7027
1	18.0117
2	18.3111
3	18.4443
4	19.8794
5	18.9786
6	19.6917
7	22.5404
8	22.6011
9	21.2613
10	23.6589
11	25.0316
12	25.1628
13	25.0186
14	25.8152
15	25.8006
16	26.0828
17	27.7915
18	28.7056
19	28.7799
20	27.4159
21	26.6222
22	26.8699
23	26.7668
24	29.4216
25	28.5563
26	29.4407
27	29.1512
28	29.5676
29	29.66
30	30.3565
31	29.9319
32	30.0582
33	30.4012
34	30.555
35	30.8046
36	30.5396
37	30.8157
38	30.8197
39	31.2322
40	32.2344
41	32.0106
42	31.9935
43	32.8633
44	34.1465
45	35.2769
46	34.0021
47	36.3623
48	37.0012
49	37.8328
50	36.7498
51	39.6478
52	41.0204
53	41.21
54	40.3309
55	41.2228
56	41.3856
57	42.4255
58	44.6455
59	45.116
60	45.5423
61	46.5642
62	47.074
63	47.5586
64	47.7206
65	48.2458
66	48.5938
67	49.1546
68	49.5722
69	50.0463
70	50.5647
71	51.0558
72	51.609
73	52.2274
74	52.4651
75	52.9687
76	53.6429
77	54.1097
78	54.256
79	54.9001
80	55.2408
81	55.6713
82	56.2067
83	56.4364
84	57.0452
85	57.2988
86	57.5971
87	58.2179
88	58.9361
89	59.2548
Angle=+35(degree)
0	-20.6754
1	-20.1904
2	-19.4333
3	-19.1979
4	-18.4488
5	-17.9633
6	-17.2651
7	-16.9482
8	-16.5955
9	-16.1381
10	-15.5523
11	-14.6635
12	-14.1025
13	-13.7357
14	-13.0152
15	-12.6201
16	-12.0696
17	-11.5726
18	-10.9385
19	-10.668
20	-10.1068
21	-9.7926
22	-9.4011
23	-8.9563
24	-8.4712
25	-7.969
26	-7.3213
27	-6.6682
28	-6.321
29	-5.9776
30	-5.3556
31	-4.6875
32	-4.3123
33	-3.9505
34	-3.6156
35	-3.3016
36	-1.9573
37	5.323
38	5.8004
39	6.1303
40	6.806
41	17.2496
42	20.6436
43	21.0482
44	22.1151
45	35.2698
46	44.3956
47	46.2247
48	47.5382
49	47.7471
50	47.8324
51	48.2702
52	49.8301
53	50.6604
54	51.0784
55	51.0129
56	58.8022
57	58.8984
58	59.6581
59	60.3378
60	61.3306
61	61.9274
62	63.2948
63	64.2927
64	64.4671
65	65.535
66	67.411
67	67.759
68	68.206
69	69.281
70	70.182
71	71.331
72	72.116
73	73.341
74	74.183
75	75.178
76	76.733
77	75.664
78	78.453
79	79.146
80	79.256
81	80.197
82	79.441
83	81.012
84	81.456
85	80.951
86	82.317
87	81.614
88	81.706
89	85.735
Angle=+40(degree)
0	-23.5021
1	-23.0394
2	-22.6102
3	-22.2349
4	-21.7196
5	-21.4357
6	-21.0119
7	-20.5838
8	-19.7078
9	-19.0052
10	-18.4991
11	-18.1463
12	-17.5558
13	-17.2486
14	-16.7821
15	-16.5202
16	-15.9009
17	-15.4268
18	-14.6567
19	-14.1768
20	-13.6328
21	-13.6358
22	-13.2036
23	-12.4486
24	-11.7067
25	-11.2393
26	-10.9196
27	-10.5236
28	-9.939
29	-9.366
30	-9.0477
31	-8.9348
32	-8.3951
33	-8.061
34	-7.5503
35	-7.0934
36	-6.7792
37	-1.1231
38	6.5803
39	34.4079
40	35.9611
41	36.9519
42	37.8203
43	38.6436
44	39.4917
45	40.7335
46	41.5579
47	43.4199
48	45.0399
49	45.8852
50	46.1441
51	53.7702
52	54.3448
53	55.5378
54	56.0436
55	56.2711
56	57.2583
57	58.232
58	58.6703
59	59.598
60	60.069
61	61.513
62	62.82
63	63.366
64	63.872
65	65.027
66	66.918
67	68.479
68	68.191
69	68.877
70	71.302
71	72.141
72	72.118
73	73.782
74	73.632
75	74.959
76	77.601
77	74.738
78	76.594
79	75.765
80	76.946
81	77.766
82	79.044
83	78.57
84	79.09
85	80.48
86	81.298
87	79.277
88	81.833
89	83.155
Angle=+45(degree)
0	-26.9625
1	-25.6849
2	-24.732
3	-23.8356
4	-23.31
5	-22.7762
6	-22.8221
7	-22.2568
8	-21.7967
9	-21.6007
10	-21.3064
11	-20.881
12	-20.1797
13	-19.6752
14	-19.4011
15	-18.8179
16	-18.4074
17	-18.0467
18	-17.612
19	-17.3063
20	-16.895
21	-16.1976
22	-15.8503
23	-15.6199
24	-14.6072
25	-14.3221
26	-13.8779
27	-13.2726
28	-12.1641
29	-9.483
30	-6.643
31	-5.8669
32	-4.8786
33	-4.3485
34	-3.9454
35	3.3156
36	11.3145
37	11.8049
38	22.2067
39	33.7058
40	34.3234
41	35.0427
42	37.3601
43	39.0679
44	40.022
45	40.8021
46	40.424
47	49.1978
48	49.2673
49	50.5512
50	51.0423
51	51.6818
52	52.9389
53	53.8558
54	54.8702
55	56.114
56	56.954
57	57.24
58	58.338
59	59.281
60	61.279
61	61.201
62	62.369
63	63.233
64	64.806
65	66.635
66	66.964
67	66.869
68	67.499
69	69.001
70	69.264
71	68.729
72	70.79
73	70.451
74	70.863
75	71.938
76	70.972
77	70.266
78	71.692
79	72.357
80	75.098
81	72.962
82	73.816
83	73.623
84	74.583
85	74.765
86	76.818
87	76.38
88	75.575
89	79.884
Angle=0(degree)
0	-0.0172373
1	0.0170633
2	0.253907
3	0.532416
4	0.590748
5	0.758436
6	1.04788
7	0.74897
8	0.498873
9	1.14534
10	1.54985
11	1.89126
12	1.3238
13	2.3597
14	3.04852
15	3.99375
16	5.18286
17	5.69629
18	5.86399
19	6.31216
20	6.30357
21	5.42211
22	7.00246
23	9.26003
24	10.6552
25	11.0912
26	11.5744
27	11.045
28	9.88169
29	11.9846
30	12.8972
31	13.2813
32	14.3091
33	16.2397
34	17.2437
35	17.3709
36	18.3518
37	19.1515
38	19.8669
39	20.3674
40	20.5584
41	20.9623
42	21.7141
43	22.3199
44	22.4995
45	22.9682
46	23.7557
47	24.335
48	24.6547
49	24.8552
50	25.5808
51	25.962
52	26.2831
53	26.7294
54	27.1876
55	27.7027
56	28.1098
57	28.6505
58	29.3352
59	29.8598
60	30.3222
61	30.754
62	31.085
63	31.5908
64	32.301
65	32.7131
66	33.1096
67	33.6
68	35.6483
69	40.249
70	41.1201
71	41.3905
72	41.6311
73	42.5332
74	46.9617
75	49.0132
76	49.7311
77	50.2313
78	58.0888
79	62.1212
80	62.5217
81	62.8924
82	63.2196
83	63.4723
84	66.3336
85	72.6929
86	74.257
87	74.9085
88	75.3909
89	76.1742
Angle=-5(degree)
0	-4.3916
1	-4.59707
2	-4.27265
3	-4.09422
4	-4.00706
5	-2.79735
6	-2.52124
7	-3.18835
8	-1.97285
9	-1.30184
10	-0.7381
11	1.05305
12	1.2206
13	1.02779
14	0.50408
15	1.70959
16	2.2816
17	2.87973
18	2.08677
19	4.89211
20	5.3515
21	5.3333
22	6.8391
23	7.956
24	8.8169
25	8.0748
26	9.036
27	9.439
28	10.6109
29	11.5132
30	11.789
31	12.4297
32	13.1304
33	13.971
34	14.5393
35	14.9333
36	15.2927
37	15.7122
38	16.292
39	16.6252
40	17.0653
41	17.5445
42	18.1907
43	18.6642
44	19.0506
45	19.6618
46	20.1675
47	20.9098
48	21.1248
49	21.7237
50	22.0478
51	22.3269
52	22.5814
53	23.1759
54	23.6765
55	24.376
56	24.9439
57	25.4235
58	25.6452
59	26.0882
60	26.7179
61	26.6721
62	27.3968
63	28.2349
64	28.4376
65	28.9226
66	29.3777
67	29.9096
68	30.1847
69	30.3914
70	30.872
71	31.4293
72	31.6602
73	32.2213
74	32.9108
75	33.3131
76	52.1013
77	73.9291
78	76.6383
79	76.9128
80	78.1623
81	78.9828
82	79.7846
83	80.0282
84	80.5901
85	81.0848
86	89.0109
87	89.135
88	89.5538
89	90.5865
Angle=-10(degree)
0	-8.92306
1	-7.60801
2	-6.98204
3	-7.54431
4	-6.59399
5	-7.1586
6	-8.08144
7	-7.18013
8	-5.24243
9	-4.73425
10	-1.83188
11	-0.47894
12	-0.14416
13	-0.45368
14	-0.77955
15	2.008
16	2.0693
17	2.8262
18	3.6426
19	4.2001
20	4.5248
21	4.2443
22	4.807
23	6.4408
24	7.0541
25	7.8305
26	8.2196
27	8.4605
28	8.9815
29	7.9992
30	9.9008
31	10.8424
32	11.2897
33	11.3541
34	11.56
35	13.0607
36	13.498
37	14.1494
38	14.4969
39	14.3616
40	14.839
41	15.2454
42	15.7896
43	16.3964
44	16.9453
45	17.578
46	17.7186
47	18.2144
48	18.6311
49	18.9791
50	19.7825
51	20.4534
52	20.8844
53	21.3469
54	21.692
55	21.6799
56	22.4939
57	23.166
58	23.5683
59	23.9323
60	24.3103
61	24.8706
62	25.0038
63	25.6807
64	26.228
65	26.3796
66	26.8971
67	27.3238
68	28.0664
69	30.1654
70	64.3428
71	68.6957
72	70.0874
73	70.5907
74	71.5742
75	72.3663
76	73.2925
77	74.6146
78	75.4641
79	76.1929
80	83.8867
81	83.8227
82	84.168
83	84.4808
84	85.0197
85	85.7446
86	86.4784
87	87.4071
88	88.1647
89	89.6925
Angle=-15(degree)
0	-11.3191
1	-10.8672
2	-9.75387
3	-9.37809
4	-10.0172
5	-8.89618
6	-5.38999
7	-4.9566
8	-4.6699
9	-3.9252
10	-2.5379
11	-2.6053
12	-1.9283
13	-0.4829
14	-0.0845
15	0.3279
16	1.0039
17	1.1806
18	1.9227
19	2.1669
20	2.4803
21	3.2139
22	3.5771
23	4.2017
24	4.4855
25	4.7316
26	4.8854
27	5.398
28	6.027
29	7.0551
30	7.3554
31	7.7277
32	8.324
33	8.8198
34	9.3293
35	9.7662
36	10.318
37	10.871
38	11.4541
39	11.7251
40	12.2191
41	12.6231
42	13.3622
43	13.7966
44	13.893
45	14.4045
46	14.7777
47	15.46
48	15.9081
49	16.4046
50	16.5843
51	17.0446
52	17.5172
53	17.9998
54	18.4401
55	18.7839
56	19.6523
57	19.8884
58	20.1911
59	20.8894
60	21.2129
61	21.641
62	21.9765
63	22.7708
64	23.1169
65	26.7727
66	46.9688
67	61.1184
68	61.9142
69	62.6125
70	66.6959
71	67.7407
72	68.1805
73	69.394
74	70.3263
75	71.0428
76	71.3238
77	78.7896
78	79.0308
79	79.858
80	81.3794
81	81.9765
82	82.611
83	83.3037
84	83.9291
85	84.5993
86	85.657
87	87.968
88	88.202
89	88.992
Angle=-20(degree)
0	-13.1838
1	-13.4283
2	-12.6476
3	-12.2273
4	-11.9137
5	-10.8726
6	-9.6703
7	-8.8225
8	-8.2868
9	-7.758
10	-7.4708
11	-6.7174
12	-5.9952
13	-5.4214
14	-4.955
15	-4.9415
16	-5.3211
17	-4.4556
18	-2.6503
19	-1.8308
20	-1.0272
21	-0.4414
22	0.0453
23	0.6129
24	1.2261
25	1.6531
26	2.2578
27	2.7218
28	3.3138
29	3.7339
30	4.2303
31	4.4988
32	4.9384
33	5.2207
34	6.1155
35	6.5725
36	6.6257
37	7.0231
38	7.4927
39	7.7962
40	8.4883
41	9.1386
42	9.6472
43	10.049
44	10.4883
45	10.8797
46	11.306
47	11.8027
48	12.266
49	12.6526
50	12.817
51	13.3917
52	13.8386
53	14.4425
54	14.9599
55	15.5428
56	16.1585
57	16.4306
58	18.2815
59	41.5261
60	42.2465
61	42.6463
62	43.0212
63	47.1878
64	55.8708
65	57.2343
66	57.8331
67	58.3484
68	58.9176
69	65.6027
70	66.034
71	65.6788
72	74.1955
73	74.3633
74	75.2902
75	75.8216
76	76.4976
77	77.503
78	78.3915
79	79.491
80	80.122
81	81.379
82	82.767
83	83.88
84	83.594
85	85.355
86	86.906
87	86.816
88	88.249
89	89.428
Angle=-25(degree)
0	-15.6086
1	-16.1408
2	-16.2799
3	-16.3327
4	-15.2723
5	-14.8471
6	-14.2168
7	-13.5295
8	-11.5923
9	-11.2165
10	-10.8739
11	-10.3241
12	-9.811
13	-9.3714
14	-8.908
15	-8.8076
16	-8.3785
17	-7.9694
18	-7.6217
19	-7.0216
20	-6.9637
21	-6.5405
22	-6.1648
23	-5.8665
24	-5.5047
25	-5.0102
26	-4.3285
27	-4.113
28	-3.8936
29	-3.473
30	-2.932
31	-2.8049
32	-2.4045
33	-2.0623
34	-1.7174
35	-1.0844
36	-0.6825
37	-0.3833
38	0.0441
39	0.3495
40	0.8558
41	1.1946
42	1.5009
43	1.7207
44	1.8841
45	2.3697
46	2.9927
47	3.6088
48	4.1539
49	4.3823
50	11.7949
51	22.311
52	22.8325
53	23.2427
54	23.6982
55	24.2625
56	24.4292
57	29.1155
58	37.4916
59	38.0476
60	38.1789
61	38.3596
62	38.7699
63	38.8415
64	38.8248
65	38.8903
66	91.086
67	91.121
68	91.182
69	91.277
70	91.438
71	91.497
72	91.912
73	92.218
74	92.4
75	92.643
76	93.153
77	93.35
78	93.926
79	93.908
80	94.951
81	95.122
82	95.377
83	96.242
84	97.009
85	96.885
86	97.873
87	97.994
88	98.059
89	98.826
Angle=-30(degree)
0	-17.8395
1	-17.0861
2	-16.3123
3	-15.7983
4	-14.9963
5	-14.4437
6	-14.5971
7	-13.3902
8	-12.8342
9	-11.8522
10	-11.1744
11	-10.8566
12	-10.4859
13	-9.8757
14	-9.0474
15	-8.637
16	-8.0438
17	-7.6323
18	-7.2229
19	-6.7151
20	-5.9894
21	-5.6811
22	-5.1703
23	-4.8212
24	-4.4906
25	-3.8598
26	-3.3633
27	-2.8746
28	-2.0347
29	-1.4363
30	-1.1249
31	-0.8007
32	-0.3451
33	0.3803
34	0.9242
35	1.4884
36	1.932
37	2.6624
38	3.027
39	3.4015
40	3.8418
41	4.2259
42	4.6718
43	5.0275
44	5.2591
45	8.0633
46	12.2381
47	13.4401
48	13.9236
49	35.7094
50	45.9569
51	46.6657
52	47.106
53	48.3959
54	49.3544
55	50.1166
56	51.4377
57	52.2618
58	52.745
59	52.8111
60	53.3195
61	54.2224
62	64.6642
63	64.4693
64	65.3817
65	66.1169
66	67.3414
67	67.2629
68	68.4353
69	69.5705
70	70.335
71	71.191
72	72.393
73	73.759
74	74.785
75	74.457
76	76.205
77	77.338
78	78.366
79	79.296
80	78.925
81	79.988
82	83.026
83	82.949
84	82.68
85	83.963
86	84.582
87	86.225
88	86.482
89	85.587
Angle=-35(degree)
0	21.0191
1	21.2037
2	21.0769
3	21.124
4	22.1022
5	21.0228
6	21.4236
7	22.0507
8	22.542
9	22.9974
10	24.784
11	25.0032
12	24.9979
13	26.4775
14	27.9647
15	26.797
16	27.9291
17	28.295
18	28.0735
19	30.405
20	29.7815
21	30.6337
22	31.3328
23	31.1538
24	32.6001
25	33.0992
26	33.3762
27	33.509
28	34.5128
29	35.0221
30	33.8011
31	35.0576
32	35.3014
33	34.651
34	34.7589
35	35.622
36	34.806
37	35.0534
38	35.223
39	35.4861
40	35.3023
41	35.6634
42	35.5843
43	35.9138
44	35.691
45	37.2082
46	35.9238
47	37.3819
48	38.4755
49	36.6186
50	37.6993
51	39.6802
52	40.0547
53	39.2112
54	39.0234
55	42.2472
56	41.6817
57	45.1594
58	43.7754
59	44.5145
60	44.8783
61	45.945
62	47.4597
63	48.4302
64	49.0559
65	49.5613
66	48.7388
67	50.7039
68	50.9866
69	51.8736
70	52.3499
71	52.8501
72	53.4922
73	54.2553
74	54.7672
75	55.2895
76	54.5332
77	54.6175
78	54.5775
79	55.0581
80	56.9338
81	57.0653
82	57.7533
83	58.2814
84	58.7159
85	59.0434
86	59.588
87	60.0219
88	60.2303
89	61.0016
Angle=-40(degree)
0	23.5723
1	23.7832
2	24.0787
3	24.3701
4	24.7146
5	25.1858
6	25.5852
7	26.236
8	27.3426
9	27.4974
10	26.1177
11	26.7428
12	27.8722
13	27.4788
14	28.6024
15	29.4754
16	30.5197
17	30.2485
18	31.1459
19	31.4783
20	31.8197
21	32.8027
22	32.2749
23	33.6267
24	34.5079
25	36.9355
26	36.3627
27	35.4415
28	37.2027
29	37.8869
30	40.1579
31	39.184
32	38.6154
33	39.1179
34	39.5024
35	39.1132
36	39.7861
37	40.1194
38	39.7956
39	39.9386
40	39.9442
41	40.4035
42	40.3899
43	40.1997
44	40.5168
45	40.3145
46	40.7992
47	41.2907
48	40.6799
49	41.2631
50	41.3971
51	42.1001
52	43.7869
53	43.6937
54	43.3822
55	45.4403
56	43.2297
57	43.8444
58	47.5833
59	48.8829
60	48.9183
61	49.155
62	49.8225
63	49.5068
64	50.0401
65	50.3929
66	50.1456
67	51.2639
68	52.8737
69	53.2434
70	54.2369
71	54.5281
72	55.0748
73	55.8519
74	55.5951
75	55.9771
76	56.7407
77	57.0252
78	57.4956
79	58.0157
80	58.0178
81	58.4005
82	58.7226
83	59.2495
84	59.7003
85	60.3768
86	60.5449
87	61.3457
88	61.8442
89	62.1716
Angle=-45(degree)
0	26.5228
1	27.0031
2	27.2783
3	27.2333
4	27.4504
5	27.2689
6	27.7672
7	28.6346
8	30.1863
9	29.3553
10	29.7408
11	30.1179
12	30.5766
13	30.9398
14	31.0446
15	30.7714
16	31.8991
17	32.965
18	33.6448
19	34.5952
20	34.8938
21	35.1089
22	34.8781
23	36.2562
24	37.6221
25	38.152
26	38.1543
27	39.6953
28	38.2021
29	38.7232
30	40.7116
31	40.8962
32	40.7739
33	42.434
34	43.5417
35	43.2718
36	42.4953
37	43.2744
38	43.1558
39	43.7378
40	44.212
41	44.5726
42	45.0131
43	44.6604
44	44.656
45	45.3378
46	45.2629
47	45.3839
48	45.6077
49	45.4345
50	45.5204
51	45.4508
52	46.6739
53	46.2954
54	47.3787
55	46.9228
56	48.448
57	48.0284
58	49.2171
59	49.9943
60	49.9521
61	49.7308
62	50.2121
63	51.4556
64	52.2345
65	50.7994
66	52.3003
67	50.4822
68	51.7589
69	53.7082
70	55.2054
71	55.2708
72	55.9559
73	57.0763
74	57.8261
75	58.4178
76	59.1602
77	59.7261
78	60.0515
79	60.4129
80	60.8447
81	61.554
82	62.1023
83	63.0041
84	63.5201
85	63.7601
86	64.55
87	64.9136
88	65.1127
89	65.5207
Average:
0	0.00884385
1	0.431281
2	0.973924
3	0.827125
4	1.35761
5	1.80356
6	2.39036
7	3.03504
8	3.86626
9	4.01444
10	4.82374
11	5.3681
12	5.77845
13	6.21755
14	6.74754
15	6.99248
16	7.3067
17	7.90509
18	8.4208
19	8.89127
20	9.12657
21	9.32072
22	9.71568
23	10.2179
24	10.9431
25	11.3311
26	11.6428
27	11.9119
28	12.5557
29	13.0989
30	13.6637
31	14.0423
32	14.2288
33	14.9621
34	15.1086
35	16.0764
36	16.8126
37	17.4941
38	18.511
39	20.0661
40	20.8647
41	22.1105
42	22.6198
43	23.0859
44	23.5392
45	24.8544
46	26.0427
47	27.0783
48	27.405
49	29.2
50	30.9191
51	32.8929
52	33.4397
53	33.9128
54	34.2445
55	34.8741
56	35.8443
57	36.9591
58	38.3591
59	40.6495
60	41.1346
61	41.7305
62	42.9471
63	43.7796
64	44.8914
65	45.6998
66	51.6865
67	53.1465
68	53.7059
69	54.8954
70	57.7283
71	58.4135
72	59.6833
73	60.3812
74	60.8956
75	61.4087
76	62.6802
77	64.1873
78	64.9316
79	65.4804
80	66.5941
81	67.2605
82	67.9997
83	68.5048
84	68.9345
85	70.3603
86	71.8678
87	72.3549
88	73.2932
89	74.7516
