# Supplementary material for: Self-organization and stability of magnetosome chains—A simulation study
Source: PLoS One. 2018 Jan 9;13(1):e0190265. doi: 10.1371/journal.pone.0190265 (PMC5760029; doi:10.1371/journal.pone.0190265)
Supplement: S1 Appendix — In section 1.2, we obtained the critical angle of the external field where Ebinding > Eelasticity and as a result, the linker of the particle to the filament breaks. In this appendix, we look at this critical angle in more detail. To that end, we compare the energy of one unbinding particle in the bound and unbound configuration as indicated in Fig 4 (the other particle is considered as a provider of the dipole-dipole interactions). In the bound configuration, the energy is given by Ebound=EB+Edd+Eelasticity+Ebinding.(5) After unbinding the energy includes only the external magnetic field-dipole and dipole-dipole interactions, Eunbound=Edd+EB.(6) We take the two magnetic moments to be parallel and aligned with the field and calculate both energies. Assuming that the linker breaks, when the bound energy exceeds the unbound one, we obtain the condition that the particle unbinds, when Ebinding > Eelasticity. Eelasticity=+12kl(l-l0)2l2=(R+d2)2+(l0+R+d2)2+2l0(R+d2)cos(θ) Lengths l and l0 are presented in S1 Fig. Ebinding > Eelasticity leads to, (((R+d2)2+(l0+R+d2)2+2l0(R+d2)cos(θ))12−l0)2≥(2Ebindingkl)⇒cos(θ)≥R+d22(R+d2+l0)+R+d2+l02(R+d2)−(2Ebindingkl+l0)22(R+d2)×(R+d2+l0) cosθ≥R+d22(R+d2+l0)+R+d2+l02(R+d2)-(2Ebindingkl+l0)22(R+d2)×(R+d2+l0)(7) Using the values from section 0.1, this leads to θ ≳ 27°. (ZIP) [file pone.0190265.s002.zip › SI/Fig_5_Chain Magnetic Moment Angle-External Field Angle/Moment Angle-External Field Angle_20mT.txt]

External Field Angle(degree) Chain Magnetic Moment Angle(degree)
1st Run:
0	0.101532
1	0.116011
2	0.108516
3	0.41878
4	0.105568
5	0.760206
6	0.541498
7	0.614062
8	0.38961
9	0.183682
10	0.287905
11	0.663714
12	1.09675
13	0.705804
14	1.50462
15	1.54397
16	1.11244
17	1.13361
18	0.759387
19	2.00135
20	2.6113
21	2.2412
22	2.70023
23	2.98812
24	3.8176
25	4.48365
26	4.06648
27	3.54264
28	5.19949
29	4.53944
30	4.17208
31	6.66167
32	7.62126
33	7.72502
34	7.92355
35	8.0504
36	8.80247
37	9.82256
38	10.1198
39	10.4871
40	10.6418
41	10.9708
42	11.6273
43	12.0887
44	12.6211
45	12.7371
46	13.8391
47	12.6969
48	13.2327
49	15.6923
50	15.256
51	14.4829
52	13.17
53	13.6565
54	16.7505
55	15.3913
56	16.3207
57	15.6722
58	16.4614
59	17.1982
60	17.0775
61	17.9272
62	17.5251
63	18.1402
64	15.9565
65	16.5847
66	19.8433
67	19.002
68	19.1913
69	17.2812
70	20.4822
71	19.715
72	21.0943
73	19.3106
74	17.6954
75	19.5094
76	21.3628
77	20.6788
78	19.0679
79	18.8648
80	19.7426
81	21.2982
82	19.7177
83	22.1158
84	21.3085
85	21.3396
86	22.4489
87	22.4299
88	22.7046
89	22.6039
2nd Run:
0	0.0642165
1	-0.0745006
2	0.143844
3	0.0840231
4	0.257547
5	0.442227
6	0.12482
7	0.472778
8	0.458935
9	0.763655
10	0.643752
11	1.59454
12	1.2221
13	1.6322
14	-0.18777
15	2.13109
16	2.2976
17	2.27973
18	1.13053
19	2.28561
20	3.42874
21	2.5241
22	0.326381
23	1.25591
24	2.27417
25	3.41614
26	3.33583
27	4.16728
28	1.21691
29	4.31855
30	6.01554
31	6.86759
32	6.34001
33	7.31856
34	7.17578
35	9.43003
36	11.3289
37	10.7085
38	12.7244
39	12.4422
40	11.9818
41	12.9413
42	13.6958
43	12.4657
44	13.8487
45	15.0941
46	13.9634
47	14.8798
48	12.1597
49	14.9972
50	13.7895
51	15.4857
52	15.677
53	14.9676
54	16.0934
55	17.6482
56	17.3523
57	16.6425
58	18.8387
59	17.7147
60	17.5589
61	18.5498
62	18.6759
63	17.808
64	19.3463
65	16.5577
66	17.9131
67	19.6247
68	19.7454
69	20.1977
70	19.2152
71	17.8812
72	20.6052
73	21.2393
74	22.0456
75	21.084
76	20.9285
77	18.7025
78	18.5338
79	19.9362
80	21.5927
81	22.221
82	22.2027
83	22.6925
84	22.3392
85	22.8305
86	21.6123
87	21.3171
88	20.3167
89	23.1415
3rd Run:
0	-0.0270425
1	-0.0579174
2	0.0215404
3	0.186681
4	-0.18056
5	0.350059
6	0.565002
7	0.584457
8	0.696253
9	0.378443
10	0.116134
11	1.38536
12	1.62773
13	1.43941
14	1.63421
15	1.63096
16	1.71517
17	0.914973
18	-0.0827099
19	0.758344
20	1.14141
21	2.60341
22	2.3689
23	2.1138
24	2.97114
25	1.45011
26	2.78034
27	4.82512
28	4.63246
29	2.00136
30	2.06199
31	3.56606
32	4.52363
33	6.05296
34	5.69507
35	5.72502
36	7.65861
37	7.70187
38	7.11476
39	8.15646
40	8.41772
41	8.38633
42	9.27315
43	8.06243
44	9.12315
45	5.83002
46	5.04079
47	8.58761
48	9.37422
49	9.35674
50	9.95205
51	7.70961
52	7.72513
53	7.51497
54	9.65932
55	8.72002
56	9.16956
57	11.0064
58	10.9531
59	9.54422
60	8.45921
61	8.73812
62	8.7878
63	6.97444
64	8.71136
65	9.01876
66	7.42616
67	7.92068
68	9.69531
69	9.786
70	12.5202
71	10.0501
72	10.3576
73	12.3956
74	12.8601
75	13.5857
76	13.9621
77	13.0992
78	11.6269
79	11.4562
80	13.6582
81	13.5207
82	10.5356
83	11.2135
84	12.0248
85	12.5038
86	13.8447
87	13.5484
88	13.2572
89	14.1146
4th Run:
0	-0.0157146
1	-0.025531
2	0.20625
3	0.107923
4	0.344755
5	0.302283
6	-0.0102853
7	0.303269
8	0.580802
9	0.398046
10	0.52114
11	0.852813
12	0.176921
13	1.21171
14	1.48355
15	2.18372
16	2.1675
17	2.70516
18	1.95557
19	2.11587
20	1.61009
21	3.23173
22	2.45222
23	0.961372
24	1.07584
25	1.75433
26	4.17181
27	4.97844
28	5.16562
29	6.24415
30	4.4275
31	3.47414
32	5.66223
33	4.76527
34	6.25229
35	6.54375
36	7.45401
37	6.62333
38	6.26214
39	6.32253
40	8.69429
41	9.15071
42	8.50029
43	9.36952
44	9.46498
45	11.1795
46	11.8364
47	10.1389
48	10.8847
49	10.2741
50	11.1668
51	10.6817
52	9.59876
53	11.8525
54	11.3545
55	10.5063
56	10.9421
57	13.4352
58	14.9974
59	17.2468
60	14.8887
61	15.7457
62	15.1606
63	15.5373
64	18.3163
65	17.3763
66	17.619
67	19.5915
68	18.2595
69	19.4704
70	19.4415
71	20.4555
72	19.9988
73	19.4026
74	20.5033
75	20.6108
76	21.2685
77	20.9379
78	20.0806
79	20.0073
80	21.1603
81	21.5679
82	22.294
83	21.2234
84	21.4315
85	20.8943
86	19.6939
87	20.6385
88	22.1909
89	21.4802
5th Run:
0	-0.0716759
1	-0.0271043
2	0.134683
3	0.415098
4	0.603479
5	0.100057
6	-0.247341
7	0.295991
8	0.589946
9	1.02783
10	0.42158
11	1.21689
12	0.873319
13	1.56027
14	1.34744
15	1.34976
16	0.855655
17	1.87253
18	1.71052
19	2.50066
20	3.28791
21	2.26042
22	2.31325
23	5.17764
24	4.48913
25	2.60848
26	3.15324
27	5.14017
28	5.04416
29	5.68731
30	5.51624
31	5.88101
32	7.4767
33	8.02777
34	6.09816
35	7.61427
36	8.23077
37	9.00495
38	8.3166
39	8.87128
40	8.9873
41	9.62581
42	8.68472
43	8.66146
44	9.18159
45	9.0882
46	9.57447
47	10.2481
48	9.50027
49	11.3533
50	8.73732
51	11.0991
52	11.9427
53	13.5554
54	14.4616
55	13.4196
56	12.6237
57	14.1387
58	15.354
59	15.0654
60	14.6842
61	16.5898
62	13.8715
63	17.4706
64	17.5945
65	18.1127
66	18.0937
67	18.8611
68	20.5361
69	18.9945
70	17.4703
71	15.7574
72	17.4381
73	18.6821
74	18.9261
75	20.8706
76	21.4114
77	22.0045
78	21.7636
79	19.7517
80	19.4175
81	19.1909
82	21.7122
83	21.7798
84	23.017
85	22.6255
86	21.2635
87	21.4851
88	22.8995
89	23.3688
6th Run:
0	0.092123
1	-0.0807899
2	0.233764
3	0.142452
4	0.354143
5	0.236453
6	0.647259
7	0.21353
8	0.648519
9	0.379902
10	0.722024
11	1.19887
12	0.503944
13	0.814494
14	0.91424
15	0.739482
16	1.10715
17	1.79792
18	1.10294
19	0.826686
20	1.82547
21	2.44347
22	1.07834
23	0.67322
24	1.67278
25	2.78525
26	2.85314
27	2.95859
28	4.7127
29	4.54294
30	7.09946
31	5.40593
32	3.14825
33	4.70617
34	4.79255
35	7.51537
36	6.07095
37	6.88661
38	8.98673
39	9.1565
40	10.0914
41	10.0567
42	10.2788
43	10.4583
44	10.9806
45	11.5696
46	11.2074
47	12.2634
48	12.7382
49	11.3116
50	12.4399
51	12.9531
52	14.0528
53	14.4997
54	13.1343
55	13.8728
56	12.9812
57	11.1484
58	10.4825
59	12.6176
60	13.7299
61	14.0807
62	14.9535
63	15.4452
64	16.4034
65	15.4166
66	13.6072
67	14.9305
68	12.8679
69	16.567
70	15.2207
71	16.8463
72	16.1863
73	17.8963
74	17.7205
75	17.1932
76	16.2185
77	17.7543
78	16.4432
79	19.9932
80	18.7638
81	18.971
82	16.8768
83	17.9532
84	16.0827
85	19.1007
86	19.4109
87	18.7515
88	19.0963
89	18.7384
7th Run:
0	-0.079389
1	0.232458
2	0.0593825
3	0.532863
4	0.327447
5	0.133253
6	0.0785995
7	0.589522
8	0.519688
9	1.12143
10	0.441958
11	0.842368
12	0.930885
13	-0.00129403
14	0.107773
15	1.09136
16	1.27982
17	1.3922
18	2.32918
19	1.52462
20	1.86506
21	1.68692
22	1.35708
23	2.54435
24	3.74296
25	2.60064
26	2.75716
27	4.55774
28	4.276
29	4.50643
30	4.54209
31	5.56482
32	6.23304
33	5.36375
34	5.54387
35	6.98963
36	6.41627
37	6.08796
38	7.98004
39	7.93948
40	8.99028
41	9.23333
42	10.3549
43	10.2013
44	9.5928
45	10.3267
46	10.5737
47	8.52848
48	9.25648
49	10.3544
50	9.19059
51	11.5927
52	11.6818
53	13.3381
54	13.0793
55	13.1416
56	12.9178
57	13.5349
58	14.5853
59	14.1007
60	14.4772
61	15.06
62	15.6417
63	15.136
64	14.5251
65	16.2739
66	13.9268
67	15.2536
68	13.2915
69	16.6142
70	18.0106
71	15.5184
72	16.244
73	17.0227
74	17.2532
75	16.3337
76	17.6651
77	18.4818
78	17.7532
79	17.3409
80	17.9422
81	17.9497
82	18.4501
83	19.1471
84	17.4273
85	17.95
86	19.9807
87	21.5958
88	20.3561
89	20.2093
8th Run:
0	-0.0363797
1	0.0284607
2	0.228101
3	0.139537
4	0.223531
5	-0.0659354
6	0.608917
7	0.771912
8	0.355826
9	0.719761
10	0.569468
11	1.06254
12	0.983975
13	1.20203
14	0.604104
15	0.567701
16	1.79704
17	0.8297
18	0.461649
19	2.20096
20	1.36137
21	1.68476
22	2.01976
23	3.03731
24	4.28472
25	4.35855
26	5.63745
27	5.8224
28	4.55955
29	4.79057
30	4.32053
31	6.86673
32	4.7383
33	6.11632
34	8.21289
35	7.83308
36	9.47764
37	9.45793
38	11.3895
39	11.5727
40	10.4256
41	10.825
42	11.6895
43	10.6625
44	11.2855
45	11.2051
46	12.3458
47	11.222
48	11.7562
49	12.8693
50	12.687
51	11.761
52	12.3667
53	12.2924
54	12.5752
55	15.5012
56	14.8389
57	17.8111
58	17.5518
59	16.4393
60	16.5388
61	17.5059
62	18.1499
63	19.439
64	19.1752
65	19.7038
66	16.8149
67	16.3016
68	18.1291
69	18.3638
70	19.4552
71	19.0506
72	19.604
73	20.6611
74	20.3124
75	18.9788
76	19.1612
77	19.3683
78	21.0692
79	20.0715
80	22.6436
81	22.6137
82	21.9584
83	22.0231
84	22.3841
85	21.5419
86	21.4944
87	22.9595
88	20.9844
89	23.0556
9th Run:
0	0.130725
1	0.200199
2	-0.0722798
3	-0.0341174
4	0.290283
5	0.396999
6	-0.113153
7	0.586726
8	0.191799
9	0.692087
10	0.547119
11	1.32489
12	0.643002
13	0.920766
14	0.154438
15	0.99089
16	1.15288
17	1.61579
18	0.83461
19	1.38122
20	3.25114
21	4.8542
22	3.71881
23	3.022
24	4.7234
25	4.07972
26	4.42391
27	8.31453
28	7.94882
29	7.24568
30	6.55504
31	7.74622
32	7.6161
33	7.03048
34	7.90516
35	8.00542
36	7.63627
37	9.25694
38	9.35646
39	9.51631
40	10.5306
41	10.8195
42	8.62886
43	11.9115
44	12.4852
45	11.3689
46	12.1444
47	12.1752
48	13.0522
49	13.5528
50	14.1764
51	14.1083
52	12.4559
53	13.3453
54	13.2428
55	13.4627
56	12.7136
57	15.6451
58	15.2012
59	14.4275
60	13.5517
61	15.356
62	16.4414
63	18.1118
64	17.2708
65	17.5248
66	18.7515
67	17.3751
68	17.2627
69	18.2232
70	19.3162
71	19.6131
72	19.8253
73	19.8299
74	20.3669
75	21.1755
76	21.4304
77	19.8935
78	19.9356
79	20.7209
80	19.3502
81	20.4038
82	21.9923
83	21.5598
84	20.7143
85	19.7189
86	20.4816
87	19.7466
88	20.543
89	21.554
10th Run:
0	0.0766618
1	0.0544056
2	0.0984645
3	0.045107
4	0.110118
5	0.209949
6	0.597234
7	0.650508
8	0.60144
9	0.759444
10	0.518127
11	0.723967
12	0.0820991
13	0.677001
14	1.12092
15	0.87352
16	0.120252
17	-0.287067
18	2.66582
19	2.49696
20	3.69805
21	3.63139
22	1.22194
23	3.50367
24	3.42512
25	4.54291
26	4.01554
27	2.71187
28	4.76112
29	5.63325
30	6.45477
31	5.74516
32	7.44433
33	8.07361
34	6.85303
35	8.43692
36	6.70131
37	8.63012
38	7.65598
39	7.52248
40	8.9166
41	9.36133
42	8.86033
43	11.6184
44	9.68482
45	10.0704
46	8.80464
47	11.2148
48	11.5478
49	10.0859
50	10.2287
51	10.6843
52	12.9821
53	13.441
54	15.0001
55	14.8243
56	13.1933
57	9.3898
58	14.4091
59	14.8529
60	14.0556
61	13.6581
62	14.8596
63	16.9232
64	16.296
65	14.7655
66	14.5996
67	13.1279
68	13.5745
69	15.9758
70	14.2869
71	17.4589
72	18.2138
73	17.5121
74	16.4259
75	17.9647
76	17.5067
77	17.4706
78	18.4282
79	19.6071
80	19.2352
81	19.4681
82	19.4194
83	20.2064
84	20.5804
85	20.4726
86	19.7634
87	19.0134
88	19.0208
89	18.874
Average over the ten runs:
0	0.0235057
1	0.0365691
2	0.116227
3	0.203835
4	0.243631
5	0.286555
6	0.279255
7	0.508275
8	0.503282
9	0.642428
10	0.478921
11	1.0866
12	0.814073
13	1.01624
14	0.868352
15	1.31025
16	1.36055
17	1.42545
18	1.28675
19	1.80923
20	2.40805
21	2.71616
22	1.95569
23	2.52774
24	3.24769
25	3.20798
26	3.71949
27	4.70188
28	4.75168
29	4.95097
30	5.11652
31	5.77793
32	6.08038
33	6.51799
34	6.64524
35	7.61439
36	7.97772
37	8.41808
38	8.99064
39	9.1987
40	9.76774
41	10.1371
42	10.1594
43	10.55
44	10.8268
45	10.847
46	10.933
47	11.1955
48	11.3502
49	11.9848
50	11.7624
51	12.0558
52	12.1653
53	12.8463
54	13.5351
55	13.6488
56	13.3053
57	13.8424
58	14.8834
59	14.9207
60	14.5022
61	15.3211
62	15.4067
63	16.0986
64	16.3595
65	16.1335
66	15.8595
67	16.1989
68	16.2553
69	17.1474
70	17.5419
71	17.2347
72	17.9567
73	18.3952
74	18.4109
75	18.7306
76	19.0915
77	18.8391
78	18.4702
79	18.775
80	19.3506
81	19.7205
82	19.5159
83	19.9915
84	19.731
85	19.8978
86	19.9994
87	20.1486
88	20.137
89	20.714
