# Supplementary material for: Self-organization and stability of magnetosome chains—A simulation study
Source: PLoS One. 2018 Jan 9;13(1):e0190265. doi: 10.1371/journal.pone.0190265 (PMC5760029; doi:10.1371/journal.pone.0190265)
Supplement: S1 Appendix — In section 1.2, we obtained the critical angle of the external field where Ebinding > Eelasticity and as a result, the linker of the particle to the filament breaks. In this appendix, we look at this critical angle in more detail. To that end, we compare the energy of one unbinding particle in the bound and unbound configuration as indicated in Fig 4 (the other particle is considered as a provider of the dipole-dipole interactions). In the bound configuration, the energy is given by Ebound=EB+Edd+Eelasticity+Ebinding.(5) After unbinding the energy includes only the external magnetic field-dipole and dipole-dipole interactions, Eunbound=Edd+EB.(6) We take the two magnetic moments to be parallel and aligned with the field and calculate both energies. Assuming that the linker breaks, when the bound energy exceeds the unbound one, we obtain the condition that the particle unbinds, when Ebinding > Eelasticity. Eelasticity=+12kl(l-l0)2l2=(R+d2)2+(l0+R+d2)2+2l0(R+d2)cos(θ) Lengths l and l0 are presented in S1 Fig. Ebinding > Eelasticity leads to, (((R+d2)2+(l0+R+d2)2+2l0(R+d2)cos(θ))12−l0)2≥(2Ebindingkl)⇒cos(θ)≥R+d22(R+d2+l0)+R+d2+l02(R+d2)−(2Ebindingkl+l0)22(R+d2)×(R+d2+l0) cosθ≥R+d22(R+d2+l0)+R+d2+l02(R+d2)-(2Ebindingkl+l0)22(R+d2)×(R+d2+l0)(7) Using the values from section 0.1, this leads to θ ≳ 27°. (ZIP) [file pone.0190265.s002.zip › SI/Fig_5_Chain Magnetic Moment Angle-External Field Angle/Chain Magnetic Moment Angle-External Field Angle_35mT.txt]

External Field Angle(degree) Chain Magnetic Moment Angle(degree)
1st Run:
0	-0.113777
1	0.104181
2	0.345101
3	0.174432
4	0.250128
5	0.460413
6	0.184877
7	1.02227
8	0.394924
9	0.869939
10	2.0381
11	1.34737
12	1.17687
13	1.67291
14	0.321071
15	3.56808
16	5.37735
17	5.16797
18	4.67397
19	3.85712
20	6.36688
21	6.64379
22	7.25978
23	6.65026
24	7.89759
25	8.37303
26	8.14087
27	9.2127
28	11.0576
29	10.8436
30	11.1166
31	10.3465
32	10.8276
33	10.1458
34	12.2703
35	11.5242
36	13.6483
37	14.6696
38	15.3705
39	15.1299
40	15.3091
41	15.5238
42	15.943
43	17.5754
44	17.381
45	19.3424
46	19.7874
47	20.3144
48	20.5344
49	20.1751
50	20.2362
51	20.2643
52	21.3332
53	21.1447
54	22.6715
55	23.4904
56	23.6528
57	23.8181
58	22.6261
59	22.7567
60	24.9327
61	25.3379
62	25.1246
63	26.0692
64	26.3062
65	26.5828
66	26.9076
67	27.2749
68	27.588
69	27.9447
70	28.1377
71	28.4381
72	28.729
73	29.2881
74	29.5141
75	29.6417
76	29.9555
77	30.299
78	30.8054
79	30.9583
80	31.309
81	31.3773
82	31.5233
83	31.6536
84	31.7895
85	32.0554
86	32.4395
87	32.9516
88	33.1973
89	33.4344
2nd Run:
0	-0.151075
1	0.161916
2	0.170932
3	0.371092
4	0.551457
5	0.519643
6	0.942573
7	0.493416
8	0.670756
9	0.646858
10	1.56368
11	1.55309
12	2.3243
13	1.545
14	1.81862
15	2.11305
16	2.87315
17	2.67476
18	3.36691
19	2.24078
20	4.4143
21	4.33126
22	6.5418
23	5.73605
24	7.47034
25	7.9471
26	6.41598
27	8.80797
28	10.0836
29	7.90596
30	9.07221
31	10.762
32	10.0098
33	11.1409
34	12.0515
35	12.8531
36	12.4962
37	11.6367
38	15.3151
39	15.6772
40	14.2726
41	14.7299
42	14.0402
43	15.2543
44	15.6871
45	16.8011
46	17.724
47	18.5383
48	18.7558
49	17.8428
50	18.1218
51	18.4747
52	18.8679
53	20.7698
54	21.1355
55	21.5436
56	21.7124
57	22.3438
58	22.5916
59	23.0331
60	23.1841
61	23.7057
62	23.7044
63	24.07
64	23.233
65	24.8085
66	25.5116
67	26.0357
68	26.1414
69	26.3076
70	26.5015
71	26.8872
72	27.3927
73	27.5941
74	28.0157
75	28.2256
76	28.3414
77	28.8666
78	29.0419
79	29.0713
80	29.49
81	29.7622
82	30.0451
83	30.3755
84	30.4373
85	30.6293
86	30.8649
87	31.198
88	31.8409
89	35.7723
3rd Run:
0	-0.082318
1	-0.18085
2	0.305069
3	0.32699
4	0.42329
5	0.428722
6	0.584761
7	0.926484
8	0.926874
9	0.752569
10	1.65348
11	2.13148
12	2.1638
13	2.28677
14	2.35521
15	4.67062
16	4.08148
17	3.87243
18	3.81906
19	2.25877
20	3.48353
21	4.67234
22	5.06942
23	4.65685
24	4.9288
25	5.31397
26	5.59726
27	5.51449
28	5.07052
29	8.9959
30	9.93795
31	10.7737
32	12.06
33	11.4743
34	12.2878
35	12.9716
36	12.1579
37	12.8042
38	14.8271
39	14.2929
40	14.4651
41	15.7119
42	14.3251
43	16.7841
44	16.8285
45	16.7493
46	17.0967
47	16.9812
48	18.2694
49	17.5499
50	18.5618
51	18.6073
52	19.8878
53	20.4478
54	20.8034
55	20.6439
56	21.32
57	21.2245
58	21.8996
59	22.5262
60	22.6718
61	23.2231
62	24.9168
63	25.3459
64	26.1401
65	26.7393
66	26.7413
67	27.2374
68	27.3422
69	27.5508
70	27.6462
71	27.882
72	28.2949
73	29.0001
74	29.4289
75	29.6273
76	29.5971
77	29.8576
78	30.181
79	30.3006
80	30.681
81	30.8804
82	31.0288
83	31.1341
84	31.5724
85	31.8354
86	31.7604
87	31.8658
88	32.1836
89	32.3521
4th Run:
0	0.0224527
1	0.0526549
2	0.133564
3	0.187538
4	0.337362
5	0.422819
6	0.488339
7	0.538223
8	0.953259
9	0.981419
10	1.21058
11	1.86644
12	2.0427
13	2.07994
14	2.00313
15	2.97811
16	3.82392
17	2.61924
18	4.20573
19	5.27998
20	5.38966
21	5.78389
22	4.96245
23	6.50009
24	6.10956
25	7.93759
26	7.79406
27	9.15031
28	10.2963
29	10.2247
30	11.7697
31	11.5873
32	13.1083
33	12.575
34	12.464
35	14.3808
36	14.9521
37	15.8565
38	16.33
39	16.3192
40	16.3848
41	16.1727
42	17.5311
43	17.9319
44	18.7253
45	19.0776
46	19.7791
47	20.2774
48	20.8394
49	20.2678
50	21.1413
51	21.8095
52	22.0398
53	22.5948
54	22.6483
55	22.4958
56	22.2937
57	22.3087
58	24.3842
59	24.8369
60	25.2092
61	25.4498
62	26.1468
63	26.4793
64	26.7605
65	26.4618
66	26.5576
67	27.082
68	28.0758
69	28.6443
70	28.656
71	28.7644
72	29.3659
73	29.5751
74	29.6664
75	29.9955
76	30.2855
77	30.6806
78	30.848
79	31.2237
80	31.3648
81	31.5549
82	31.8249
83	31.9524
84	32.3546
85	32.7022
86	32.9583
87	33.3286
88	33.6043
89	33.8823
5th Run:
0	0.0769511
1	0.351783
2	0.243841
3	0.364212
4	0.237336
5	0.507622
6	0.378733
7	1.17173
8	0.607857
9	0.682227
10	0.613896
11	1.18829
12	0.607364
13	2.71418
14	2.54962
15	4.33386
16	4.86044
17	3.50155
18	3.94259
19	1.81873
20	2.7877
21	4.92639
22	5.44867
23	6.85023
24	7.95294
25	9.30839
26	8.56045
27	9.4644
28	10.0187
29	11.1854
30	11.264
31	10.0831
32	10.1501
33	11.7072
34	13.0389
35	13.7828
36	14.4465
37	15.9769
38	16.0509
39	16.4442
40	14.7384
41	13.8059
42	15.4119
43	17.8996
44	18.5464
45	18.1145
46	18.5615
47	20.2839
48	20.6452
49	21.0341
50	21.4538
51	21.3789
52	21.6072
53	21.947
54	22.8273
55	23.2579
56	23.3675
57	23.9842
58	24.652
59	24.635
60	24.7654
61	24.8518
62	25.3046
63	25.6921
64	25.9324
65	26.2385
66	26.6428
67	26.748
68	26.9422
69	27.4589
70	27.8782
71	28.0585
72	28.0702
73	28.5329
74	28.8712
75	29.2372
76	29.5752
77	29.6515
78	30.0383
79	30.3388
80	30.7191
81	31.0953
82	31.3639
83	31.6137
84	31.8637
85	32.1966
86	32.4447
87	32.4188
88	32.6262
89	32.928
6th Run:
0	-0.0476234
1	0.266275
2	0.307794
3	-0.153463
4	0.472323
5	0.494209
6	-0.122109
7	0.77005
8	0.842861
9	1.2958
10	1.41346
11	0.985419
12	1.41539
13	1.91667
14	2.7795
15	1.76787
16	2.7343
17	2.97168
18	2.6689
19	3.24405
20	3.42
21	6.51379
22	7.5305
23	5.54069
24	8.01528
25	7.59748
26	8.48258
27	8.62405
28	10.2346
29	8.82831
30	9.50812
31	9.11347
32	9.8767
33	8.21673
34	10.0344
35	11.8223
36	11.8141
37	10.6228
38	11.2016
39	12.5142
40	15.1834
41	14.281
42	15.1921
43	15.3263
44	17.0033
45	16.9884
46	17.596
47	17.5589
48	17.8186
49	18.2519
50	18.5498
51	19.0201
52	19.0647
53	19.3119
54	19.6816
55	21.8424
56	22.3899
57	22.6121
58	22.728
59	23.1131
60	23.5058
61	24.0287
62	24.3806
63	24.7511
64	25.1397
65	25.4271
66	25.5808
67	25.7452
68	26.1409
69	26.4455
70	26.4753
71	26.9631
72	27.3484
73	27.6132
74	27.564
75	28.0061
76	28.0978
77	28.301
78	28.5733
79	28.9846
80	29.1375
81	29.3341
82	29.6157
83	30.0983
84	30.3218
85	30.4324
86	30.5126
87	30.7756
88	30.8296
89	31.0135
7th Run:
0	0.0229057
1	0.00707689
2	0.287193
3	0.427527
4	0.3686
5	0.492702
6	0.778323
7	0.784643
8	1.44433
9	0.956335
10	1.58861
11	2.23969
12	1.10065
13	0.713963
14	1.49328
15	1.39389
16	1.85416
17	1.6482
18	2.51839
19	3.32822
20	1.59507
21	3.33663
22	4.139
23	4.32807
24	6.08556
25	6.59354
26	6.76675
27	8.66329
28	8.57196
29	10.3071
30	9.92523
31	10.6438
32	10.7706
33	11.7243
34	11.7192
35	12.2058
36	12.2903
37	11.4488
38	13.6568
39	13.2423
40	13.0765
41	15.1789
42	15.3674
43	14.7065
44	16.2767
45	16.6623
46	17.0162
47	17.7338
48	17.9505
49	18.2143
50	18.5335
51	19.0313
52	19.0757
53	19.2298
54	19.5929
55	19.9373
56	20.302
57	21.5895
58	21.7285
59	22.0998
60	22.027
61	22.7171
62	23.0007
63	23.2886
64	23.5256
65	23.7953
66	24.1023
67	24.3312
68	25.2306
69	25.2603
70	25.5816
71	26.1106
72	26.4111
73	26.4659
74	27.0147
75	27.0576
76	27.3813
77	27.6949
78	27.9982
79	28.4156
80	28.5507
81	28.8844
82	28.9535
83	29.0921
84	29.4311
85	29.6368
86	30.0221
87	29.9781
88	30.0121
89	30.1782
8th Run:
0	0.0317148
1	0.114048
2	0.0974939
3	0.129081
4	0.690294
5	0.501723
6	0.570628
7	0.8811
8	0.149269
9	0.312432
10	1.18292
11	1.04715
12	0.16303
13	1.33
14	3.055
15	3.40602
16	3.87344
17	3.86521
18	1.77375
19	4.4948
20	4.20809
21	6.03113
22	5.90645
23	6.77397
24	7.11213
25	8.69756
26	8.33338
27	8.99051
28	9.00844
29	8.96461
30	10.3791
31	10.3312
32	10.6501
33	11.645
34	11.6298
35	11.7062
36	13.8071
37	13.781
38	14.9184
39	15.1428
40	18.6228
41	18.6156
42	19.1637
43	19.453
44	19.8372
45	19.5488
46	20.4527
47	21.1917
48	21.6695
49	21.7374
50	22.3175
51	22.6992
52	23.0492
53	23.4362
54	23.4826
55	22.9931
56	23.3531
57	23.7688
58	23.9183
59	24.2938
60	24.2077
61	24.4569
62	24.5964
63	25.1407
64	25.7971
65	25.8716
66	26.3363
67	26.5059
68	26.9581
69	26.9734
70	27.3515
71	29.6987
72	30.0242
73	30.4054
74	30.6335
75	31.0545
76	31.3585
77	31.464
78	31.7129
79	32.0749
80	32.5655
81	32.7704
82	33.2413
83	33.3811
84	33.9633
85	31.6062
86	34.6492
87	34.7695
88	34.8545
89	35.1035
9th Run:
0	0.0856658
1	0.043309
2	0.0609914
3	0.521763
4	0.618199
5	0.337005
6	0.831837
7	0.640194
8	0.317646
9	0.553282
10	1.97194
11	1.20327
12	1.33708
13	0.716782
14	1.47602
15	2.18139
16	3.82992
17	3.69413
18	4.04093
19	2.64629
20	3.41036
21	3.2102
22	5.52131
23	7.01747
24	7.08411
25	8.13554
26	9.34093
27	11.0145
28	11.7502
29	11.4553
30	12.3304
31	12.6623
32	11.7056
33	12.1009
34	12.8538
35	13.5274
36	13.801
37	14.5901
38	14.1953
39	13.0628
40	14.7927
41	17.5659
42	16.1547
43	18.2072
44	18.2889
45	19.6057
46	20.5245
47	20.5777
48	20.8301
49	21.0765
50	21.7538
51	21.9606
52	22.6679
53	22.8744
54	22.7298
55	23.1698
56	23.7174
57	23.9201
58	23.9898
59	24.3958
60	24.9068
61	25.0473
62	25.6949
63	26.1516
64	26.5113
65	26.927
66	27.0901
67	27.316
68	27.7541
69	28.0848
70	28.3869
71	28.9869
72	29.0264
73	29.1486
74	29.2381
75	29.6906
76	29.9005
77	30.2342
78	30.514
79	30.8211
80	30.9091
81	31.0376
82	31.4957
83	31.9148
84	32.2038
85	32.4617
86	32.6612
87	32.8098
88	33.0566
89	33.1987
10th Run:
0	-0.0471109
1	0.42128
2	0.0373235
3	0.222425
4	0.534239
5	0.827804
6	0.790733
7	0.466426
8	0.708336
9	1.55293
10	1.73919
11	1.7568
12	2.41721
13	2.33802
14	3.01142
15	3.60386
16	3.38972
17	4.04712
18	4.73063
19	4.134
20	4.03723
21	3.3138
22	6.2736
23	5.82876
24	6.06441
25	6.15637
26	6.68774
27	6.83802
28	8.33528
29	9.05061
30	8.55019
31	9.5865
32	10.0535
33	11.3409
34	11.2414
35	11.5162
36	13.2048
37	13.8313
38	14.3407
39	14.4248
40	15.5189
41	16.0644
42	16.1515
43	15.3098
44	15.293
45	16.0644
46	15.8109
47	15.7414
48	16.0669
49	16.3699
50	17.8584
51	18.7231
52	19.0284
53	18.9511
54	18.9804
55	19.3181
56	19.8183
57	20.1934
58	19.8579
59	19.7925
60	21.1862
61	21.4142
62	21.6914
63	22.3579
64	24.3525
65	24.5875
66	24.9387
67	25.3607
68	25.8161
69	26.048
70	26.3131
71	26.6924
72	27.0181
73	27.2744
74	27.5688
75	27.5834
76	27.9096
77	28.5089
78	28.6867
79	28.8806
80	29.1285
81	29.4045
82	29.7687
83	29.92
84	30.237
85	30.3221
86	30.4547
87	30.7832
88	31.0567
89	31.2669
Average over the ten runs:
0	-0.0202214
1	0.134167
2	0.19893
3	0.25716
4	0.448323
5	0.499266
6	0.54287
7	0.769454
8	0.701611
9	0.860379
10	1.49759
11	1.5319
12	1.47484
13	1.73142
14	2.08629
15	3.00168
16	3.66979
17	3.40623
18	3.57409
19	3.33027
20	3.91128
21	4.87632
22	5.8653
23	5.98824
24	6.87207
25	7.60606
26	7.612
27	8.62802
28	9.44272
29	9.77615
30	10.3854
31	10.589
32	10.9212
33	11.2071
34	11.9591
35	12.629
36	13.2618
37	13.5218
38	14.6206
39	14.625
40	15.2364
41	15.765
42	15.9281
43	16.8448
44	17.3867
45	17.8955
46	18.4349
47	18.9199
48	19.338
49	19.252
50	19.8528
51	20.1969
52	20.6622
53	21.0708
54	21.4553
55	21.8692
56	22.1927
57	22.5763
58	22.8376
59	23.1483
60	23.6597
61	24.0232
62	24.4561
63	24.9346
64	25.3698
65	25.7439
66	26.0409
67	26.3637
68	26.7989
69	27.0718
70	27.2928
71	27.8482
72	28.1681
73	28.4898
74	28.7515
75	29.012
76	29.2402
77	29.5558
78	29.84
79	30.107
80	30.3855
81	30.6101
82	30.8861
83	31.1136
84	31.4174
85	31.3878
86	31.8768
87	32.0879
88	32.3262
89	32.913
