# Supplementary material for: Self-organization and stability of magnetosome chains—A simulation study
Source: PLoS One. 2018 Jan 9;13(1):e0190265. doi: 10.1371/journal.pone.0190265 (PMC5760029; doi:10.1371/journal.pone.0190265)
Supplement: S1 Appendix — In section 1.2, we obtained the critical angle of the external field where Ebinding > Eelasticity and as a result, the linker of the particle to the filament breaks. In this appendix, we look at this critical angle in more detail. To that end, we compare the energy of one unbinding particle in the bound and unbound configuration as indicated in Fig 4 (the other particle is considered as a provider of the dipole-dipole interactions). In the bound configuration, the energy is given by Ebound=EB+Edd+Eelasticity+Ebinding.(5) After unbinding the energy includes only the external magnetic field-dipole and dipole-dipole interactions, Eunbound=Edd+EB.(6) We take the two magnetic moments to be parallel and aligned with the field and calculate both energies. Assuming that the linker breaks, when the bound energy exceeds the unbound one, we obtain the condition that the particle unbinds, when Ebinding > Eelasticity. Eelasticity=+12kl(l-l0)2l2=(R+d2)2+(l0+R+d2)2+2l0(R+d2)cos(θ) Lengths l and l0 are presented in S1 Fig. Ebinding > Eelasticity leads to, (((R+d2)2+(l0+R+d2)2+2l0(R+d2)cos(θ))12−l0)2≥(2Ebindingkl)⇒cos(θ)≥R+d22(R+d2+l0)+R+d2+l02(R+d2)−(2Ebindingkl+l0)22(R+d2)×(R+d2+l0) cosθ≥R+d22(R+d2+l0)+R+d2+l02(R+d2)-(2Ebindingkl+l0)22(R+d2)×(R+d2+l0)(7) Using the values from section 0.1, this leads to θ ≳ 27°. (ZIP) [file pone.0190265.s002.zip › SI/Fig_5_Chain Magnetic Moment Angle-External Field Angle/Moment Angle-External Field Angle_150mT.txt]

External Magnetic Field(degree) Chain Magnetic Moment Angle(degree)
1st Run:
0	0.0158566
1	0.225077
2	0.240468
3	0.487114
4	0.761667
5	1.77627
6	0.896341
7	2.17755
8	3.15357
9	4.11131
10	5.05526
11	6.74818
12	7.43911
13	8.96347
14	9.50778
15	10.2534
16	11.2332
17	11.9286
18	12.7336
19	13.4122
20	14.2048
21	14.8954
22	15.3727
23	16.0285
24	16.8354
25	17.8362
26	18.656
27	19.5813
28	20.5492
29	21.246
30	22.2404
31	22.9328
32	23.6707
33	24.4817
34	25.1478
35	25.7267
36	26.7829
37	27.644
38	28.5018
39	29.4195
40	30.1134
41	30.9942
42	31.8727
43	32.3691
44	33.3892
45	37.2287
46	38.3288
47	41.1494
48	42.5462
49	43.6159
50	44.7167
51	45.8058
52	47.5989
53	48.9658
54	50.4711
55	51.9399
56	52.7816
57	53.3061
58	54.1222
59	55.1427
60	56.3177
61	57.281
62	58.6239
63	59.846
64	60.6883
65	62.2473
66	63.0804
67	64.0045
68	64.8571
69	65.9005
70	66.8069
71	67.7517
72	68.7022
73	69.7639
74	71.08
75	72.038
76	72.8384
77	73.7878
78	74.8208
79	75.8229
80	76.766
81	78.454
82	79.2275
83	80.1316
84	81.1841
85	81.8631
86	82.5924
87	82.9677
88	83.5195
89	84.5995
2nd Run:
0	-0.0639816
1	0.184829
2	0.419614
3	0.819926
4	0.824509
5	1.48587
6	2.45574
7	3.26966
8	3.46297
9	3.28964
10	5.67225
11	7.20391
12	7.89347
13	8.62966
14	9.34775
15	10.0789
16	10.7722
17	11.449
18	12.3539
19	13.2331
20	14.0236
21	14.8206
22	15.5159
23	16.2505
24	17.0808
25	17.8457
26	18.7256
27	19.7427
28	20.4418
29	21.4478
30	22.165
31	23.0453
32	23.8302
33	24.5288
34	25.3471
35	26.0326
36	26.9997
37	27.6559
38	28.4999
39	29.5155
40	30.336
41	31.1821
42	31.9683
43	32.8179
44	34.0614
45	36.6052
46	39.9105
47	40.3792
48	43.6523
49	46.4166
50	47.4391
51	48.8396
52	49.7787
53	51.4396
54	52.47
55	53.4845
56	54.36
57	55.6223
58	56.8579
59	57.7845
60	58.9556
61	59.9142
62	60.9352
63	61.9465
64	62.6988
65	64.0618
66	65.2163
67	66.3886
68	66.9879
69	67.9425
70	69.3926
71	70.4291
72	71.2891
73	72.2586
74	73.2137
75	74.4461
76	75.2609
77	76.102
78	76.7506
79	77.6501
80	78.6127
81	79.2383
82	80.7464
83	81.8648
84	82.711
85	84.1033
86	84.8986
87	85.6641
88	86.4175
89	87.0678
3rd Run:
0	0.00339773
1	0.170661
2	0.357674
3	0.951236
4	1.41757
5	1.49231
6	1.59469
7	2.43989
8	3.20333
9	5.28795
10	5.97893
11	6.80766
12	7.44226
13	7.97706
14	8.59614
15	9.28633
16	9.92048
17	11.5915
18	12.3548
19	13.1289
20	14.124
21	14.7887
22	15.7212
23	16.4949
24	17.1525
25	17.9325
26	18.6412
27	19.4942
28	20.1557
29	20.9594
30	21.8935
31	22.8392
32	23.5574
33	24.5136
34	25.1447
35	25.8938
36	26.6974
37	27.5539
38	28.3475
39	29.4264
40	30.6075
41	31.2694
42	32.0146
43	32.784
44	33.6036
45	34.1943
46	37.2262
47	38.388
48	39.4243
49	41.9415
50	44.7238
51	47.5547
52	49.0445
53	50.417
54	52.258
55	53.4049
56	54.2269
57	55.2616
58	56.0232
59	57.0182
60	58.3391
61	59.5509
62	60.6562
63	61.6228
64	62.6369
65	63.5874
66	65.0823
67	66.0798
68	66.9782
69	68.0267
70	68.6507
71	69.7926
72	71.457
73	72.2935
74	73.5964
75	74.5727
76	75.5302
77	76.2401
78	77.3298
79	78.7147
80	79.5901
81	80.5779
82	81.4328
83	82.4721
84	83.2525
85	84.3279
86	85.3146
87	86.1087
88	86.8014
89	87.179
4th Run:
0	-0.00172598
1	0.0914916
2	0.397236
3	0.432881
4	1.4131
5	1.22025
6	1.66248
7	3.2397
8	3.91687
9	5.54145
10	6.55292
11	7.35649
12	8.19169
13	9.04683
14	10.0367
15	10.9063
16	11.804
17	12.4699
18	12.8212
19	13.742
20	14.9432
21	15.5934
22	15.9566
23	16.585
24	17.4418
25	18.1577
26	19.3683
27	20.3137
28	20.9014
29	21.565
30	22.6361
31	23.4025
32	24.2819
33	25.1927
34	25.8043
35	26.4638
36	27.1402
37	28.0187
38	28.8433
39	29.7452
40	30.6657
41	31.5557
42	32.3631
43	33.2603
44	34.2719
45	35.3493
46	36.1154
47	37.2325
48	40.1901
49	42.275
50	44.6079
51	49.1178
52	50.6721
53	51.6871
54	53.3977
55	54.2423
56	54.8677
57	55.8998
58	57.364
59	58.2526
60	59.1665
61	60.3067
62	61.3317
63	62.5303
64	63.58
65	64.2538
66	65.2009
67	66.4688
68	67.6348
69	68.602
70	69.3743
71	70.3529
72	71.3596
73	72.6642
74	73.4704
75	74.3241
76	75.2196
77	76.4538
78	77.6558
79	78.5554
80	79.6841
81	80.4977
82	81.5846
83	82.1696
84	83.4083
85	83.9836
86	84.7737
87	85.4887
88	86.1809
89	87.0082
5th Run:
0	-0.00317966
1	0.171973
2	0.529318
3	0.653945
4	1.10082
5	1.32938
6	2.0985
7	2.62929
8	3.65597
9	4.53331
10	6.0176
11	7.44203
12	8.18247
13	8.81083
14	9.72951
15	10.5585
16	11.2391
17	11.9696
18	12.5643
19	13.4407
20	14.1753
21	15.1051
22	15.7185
23	16.5574
24	17.1852
25	18.1382
26	19.1809
27	20.0937
28	20.9258
29	21.9613
30	22.7022
31	23.3771
32	24.0904
33	24.7313
34	25.4051
35	26.1528
36	26.9027
37	27.7621
38	28.7505
39	29.6212
40	30.3371
41	31.368
42	33.2542
43	35.6755
44	36.8531
45	38.1178
46	38.914
47	39.9915
48	40.7682
49	43.0596
50	44.0863
51	48.4302
52	50.0739
53	50.9617
54	51.9585
55	53.0859
56	53.8125
57	54.8894
58	56.5018
59	57.4992
60	58.8015
61	59.7039
62	60.694
63	61.8668
64	62.426
65	63.4791
66	64.4698
67	65.2312
68	66.2935
69	67.5408
70	68.4238
71	69.3903
72	70.318
73	71.2971
74	72.2546
75	73.0389
76	74.3848
77	75.4224
78	76.5477
79	77.5728
80	78.3474
81	79.2515
82	80.2806
83	81.2471
84	82.1392
85	83.1167
86	83.9968
87	84.8969
88	85.707
89	85.9775
6th Run:
0	-0.0369905
1	0.174344
2	0.541095
3	0.806318
4	0.46976
5	1.4528
6	1.32999
7	2.19304
8	3.67632
9	4.72584
10	5.64883
11	7.26539
12	8.09091
13	8.6586
14	9.67101
15	10.4517
16	10.9107
17	11.5316
18	12.4314
19	13.0548
20	13.9466
21	14.6361
22	15.6321
23	16.5196
24	17.5748
25	18.5453
26	19.4662
27	20.1262
28	20.9774
29	21.7003
30	22.3375
31	23.0821
32	23.7948
33	24.6026
34	25.5323
35	26.0554
36	26.7857
37	27.6057
38	28.4192
39	29.1949
40	30.1226
41	30.9709
42	31.7985
43	32.5949
44	33.4021
45	34.27
46	35.8999
47	41.4199
48	44.8086
49	45.868
50	46.6923
51	47.6893
52	48.9973
53	49.9735
54	50.8108
55	52.0046
56	53.0881
57	55.1472
58	56.8409
59	58.3655
60	59.7807
61	60.6659
62	61.2572
63	62.0748
64	62.9675
65	64.0693
66	65.0932
67	66.0391
68	67.0217
69	68.2421
70	69.2374
71	69.9868
72	71.1201
73	72.5909
74	73.4698
75	74.5321
76	75.6041
77	76.8537
78	77.8432
79	78.7215
80	79.7603
81	80.7366
82	81.4786
83	82.5604
84	83.3035
85	84.0758
86	84.8997
87	85.7363
88	86.5607
89	87.5164
7th Run:
0	0.019561
1	0.185825
2	0.28098
3	0.883644
4	1.49709
5	1.65542
6	2.32018
7	2.48155
8	3.99181
9	4.30649
10	5.34644
11	6.78118
12	7.38107
13	8.00285
14	9.57023
15	10.6841
16	11.2465
17	11.7934
18	12.4907
19	13.3483
20	14.1538
21	14.7495
22	15.4729
23	16.5145
24	17.8694
25	18.5768
26	19.3108
27	19.9479
28	20.9413
29	21.9268
30	22.6014
31	23.4533
32	24.4635
33	24.9487
34	25.8226
35	26.8055
36	27.7934
37	28.58
38	29.3594
39	30.1505
40	30.8085
41	31.8103
42	32.9845
43	33.6855
44	34.4951
45	35.2649
46	37.6265
47	39.7158
48	42.4365
49	45.0198
50	45.9428
51	46.8451
52	47.8301
53	49.2222
54	50.2825
55	51.1029
56	51.7989
57	53.1454
58	54.084
59	55.1198
60	56.3792
61	58.974
62	59.4851
63	60.6281
64	61.4595
65	62.1648
66	63.0185
67	64.2641
68	65.9142
69	66.977
70	67.8886
71	69.3909
72	70.4835
73	71.351
74	72.1852
75	72.8905
76	74.1665
77	75.3571
78	76.0109
79	77.0708
80	78.0684
81	78.8487
82	79.8193
83	80.8306
84	81.6367
85	82.4314
86	83.2009
87	84.0432
88	85.1381
89	85.6073
8th Run:
0	0.0169121
1	0.285642
2	0.301374
3	0.873486
4	1.26487
5	2.3355
6	2.70567
7	2.37197
8	4.80034
9	4.88636
10	6.69421
11	7.34108
12	8.16442
13	8.84733
14	9.6277
15	10.3061
16	11.0384
17	12.0063
18	12.6542
19	13.3463
20	14.386
21	15.2077
22	15.9525
23	17.0563
24	17.8045
25	18.7942
26	19.6173
27	20.2186
28	21.2595
29	22.2956
30	23.1601
31	23.8515
32	24.4391
33	25.2513
34	26.0902
35	26.9098
36	27.7842
37	28.6657
38	29.4014
39	30.2615
40	31.3811
41	32.1348
42	33.0789
43	33.8457
44	34.4977
45	35.2527
46	36.2113
47	38.3455
48	39.7648
49	42.8602
50	44.3428
51	45.3744
52	46.5455
53	47.4261
54	48.8799
55	50.3498
56	51.3656
57	52.8942
58	54.7954
59	56.0564
60	57.0254
61	58.0578
62	58.8685
63	59.885
64	61.1873
65	61.9958
66	63.1503
67	64.2303
68	65.288
69	66.121
70	67.0217
71	68.1883
72	69.3995
73	70.2526
74	71.245
75	72.4436
76	73.2807
77	74.0789
78	75.3927
79	76.4692
80	77.1184
81	77.9005
82	78.7594
83	79.7758
84	80.4759
85	81.3703
86	82.2819
87	83.0989
88	83.6822
89	84.3382
9th Run:
0	0.00344758
1	0.161191
2	0.454189
3	0.726814
4	1.3654
5	1.97133
6	3.03669
7	3.42567
8	3.96817
9	5.81718
10	6.50886
11	6.90025
12	7.95535
13	8.59431
14	9.43873
15	10.2363
16	10.9036
17	11.6567
18	12.5275
19	13.2632
20	13.9776
21	14.7749
22	15.4849
23	16.2868
24	17.4177
25	18.0471
26	19.1387
27	19.9278
28	20.712
29	22.2001
30	22.9273
31	23.7166
32	24.5576
33	25.3373
34	25.9883
35	26.6965
36	27.3839
37	28.3862
38	29.111
39	29.6202
40	30.3408
41	31.0698
42	31.9419
43	32.7148
44	33.649
45	34.6087
46	37.4187
47	38.0075
48	41.3697
49	42.4009
50	43.8996
51	44.6523
52	45.7062
53	48.2838
54	49.2222
55	50.1291
56	51.5458
57	52.9678
58	53.7445
59	54.928
60	56.1453
61	57.2945
62	58.3689
63	59.7933
64	60.7851
65	61.4938
66	62.9348
67	63.8435
68	64.9293
69	65.9503
70	67.3317
71	68.3573
72	69.5525
73	70.699
74	71.736
75	72.1915
76	73.4039
77	74.4604
78	75.5978
79	76.3678
80	77.0577
81	77.7395
82	78.9862
83	79.7294
84	80.2863
85	81.1916
86	81.7989
87	82.8079
88	84.5004
89	85.0378
10th Run:
0	-0.0362346
1	0.0915862
2	0.488577
3	0.60148
4	0.3619
5	1.3799
6	1.42685
7	3.11722
8	3.62946
9	4.09031
10	5.62085
11	6.64178
12	8.21616
13	8.96335
14	9.5382
15	10.1914
16	11.219
17	12.0402
18	12.8485
19	13.6491
20	14.5265
21	15.1638
22	15.955
23	16.8576
24	17.7088
25	18.6576
26	19.3806
27	20.1043
28	20.6844
29	21.4678
30	22.2081
31	23.2301
32	24.1588
33	25.0944
34	25.7506
35	26.5255
36	27.3004
37	28.0822
38	28.8758
39	29.5249
40	30.4349
41	31.113
42	31.8577
43	32.6386
44	33.5248
45	34.9654
46	37.49
47	40.3896
48	43.2911
49	46.3323
50	48.2417
51	49.5395
52	50.4406
53	51.3311
54	52.4762
55	53.5402
56	54.0888
57	55.0673
58	56.3348
59	57.2352
60	58.0343
61	59.1877
62	60.5628
63	61.6342
64	62.4089
65	63.2076
66	63.784
67	64.8766
68	65.9686
69	67.719
70	68.3332
71	69.2471
72	70.3432
73	71.4685
74	71.9784
75	72.9622
76	74.1797
77	74.7303
78	76.2108
79	77.3848
80	78.1669
81	79.1306
82	79.6812
83	80.7945
84	81.4523
85	82.4635
86	83.5791
87	84.4397
88	84.8757
89	85.3272
Average over the ten runs:
0	-0.00829373
1	0.174262
2	0.401052
3	0.723684
4	1.04767
5	1.6099
6	1.95271
7	2.73455
8	3.74588
9	4.65898
10	5.90961
11	7.04879
12	7.89569
13	8.64943
14	9.50638
15	10.2953
16	11.0287
17	11.8437
18	12.578
19	13.3619
20	14.2461
21	14.9735
22	15.6782
23	16.5151
24	17.4071
25	18.2531
26	19.1486
27	19.955
28	20.7549
29	21.677
30	22.4872
31	23.2931
32	24.0844
33	24.8682
34	25.6033
35	26.3262
36	27.157
37	27.9954
38	28.811
39	29.648
40	30.5148
41	31.3468
42	32.3134
43	33.2386
44	34.1748
45	35.5857
46	37.5141
47	39.5019
48	41.8252
49	43.979
50	45.4693
51	47.3849
52	48.6688
53	49.9708
54	51.2227
55	52.3284
56	53.1936
57	54.4201
58	55.6669
59	56.7402
60	57.8945
61	59.0937
62	60.0784
63	61.1828
64	62.0838
65	63.0561
66	64.1031
67	65.1426
68	66.1873
69	67.3022
70	68.2461
71	69.2887
72	70.4025
73	71.4639
74	72.423
75	73.344
76	74.3869
77	75.3487
78	76.416
79	77.433
80	78.3172
81	79.2375
82	80.1997
83	81.1576
84	81.985
85	82.8927
86	83.7337
87	84.5252
88	85.3383
89	85.9659
