# Supplementary material for: Self-organization and stability of magnetosome chains—A simulation study
Source: PLoS One. 2018 Jan 9;13(1):e0190265. doi: 10.1371/journal.pone.0190265 (PMC5760029; doi:10.1371/journal.pone.0190265)
Supplement: S1 Appendix — In section 1.2, we obtained the critical angle of the external field where Ebinding > Eelasticity and as a result, the linker of the particle to the filament breaks. In this appendix, we look at this critical angle in more detail. To that end, we compare the energy of one unbinding particle in the bound and unbound configuration as indicated in Fig 4 (the other particle is considered as a provider of the dipole-dipole interactions). In the bound configuration, the energy is given by Ebound=EB+Edd+Eelasticity+Ebinding.(5) After unbinding the energy includes only the external magnetic field-dipole and dipole-dipole interactions, Eunbound=Edd+EB.(6) We take the two magnetic moments to be parallel and aligned with the field and calculate both energies. Assuming that the linker breaks, when the bound energy exceeds the unbound one, we obtain the condition that the particle unbinds, when Ebinding > Eelasticity. Eelasticity=+12kl(l-l0)2l2=(R+d2)2+(l0+R+d2)2+2l0(R+d2)cos(θ) Lengths l and l0 are presented in S1 Fig. Ebinding > Eelasticity leads to, (((R+d2)2+(l0+R+d2)2+2l0(R+d2)cos(θ))12−l0)2≥(2Ebindingkl)⇒cos(θ)≥R+d22(R+d2+l0)+R+d2+l02(R+d2)−(2Ebindingkl+l0)22(R+d2)×(R+d2+l0) cosθ≥R+d22(R+d2+l0)+R+d2+l02(R+d2)-(2Ebindingkl+l0)22(R+d2)×(R+d2+l0)(7) Using the values from section 0.1, this leads to θ ≳ 27°. (ZIP) [file pone.0190265.s002.zip › SI/Fig_5_Chain Magnetic Moment Angle-External Field Angle/Moment Angle-External Field Angle_50mT.txt]

External Field Angle(degree) Chain Magnetic Moment Angle(degree)
1st Run:
0	-0.0172373
1	0.0170633
2	0.253907
3	0.532416
4	0.590748
5	0.758436
6	1.04788
7	0.74897
8	0.498873
9	1.14534
10	1.54985
11	1.89126
12	1.3238
13	2.3597
14	3.04852
15	3.99375
16	5.18286
17	5.69629
18	5.86399
19	6.31216
20	6.30357
21	5.42211
22	7.00246
23	9.26003
24	10.6552
25	11.0912
26	11.5744
27	11.045
28	9.88169
29	11.9846
30	12.8972
31	13.2813
32	14.3091
33	16.2397
34	17.2437
35	17.3709
36	18.3518
37	19.1515
38	19.8669
39	20.3674
40	20.5584
41	20.9623
42	21.7141
43	22.3199
44	22.4995
45	22.9682
46	23.7557
47	24.335
48	24.6547
49	24.8552
50	25.5808
51	25.962
52	26.2831
53	26.7294
54	27.1876
55	27.7027
56	28.1098
57	28.6505
58	29.3352
59	29.8598
60	30.3222
61	30.754
62	31.085
63	31.5908
64	32.301
65	32.7131
66	33.1096
67	33.6
68	35.6483
69	40.249
70	41.1201
71	41.3905
72	41.6311
73	42.5332
74	46.9617
75	49.0132
76	49.7311
77	50.2313
78	58.0888
79	62.1212
80	62.5217
81	62.8924
82	63.2196
83	63.4723
84	66.3336
85	72.6929
86	74.257
87	74.9085
88	75.3909
89	76.1742
2nd Run:
0	0.0392135
1	0.125399
2	0.326852
3	0.344927
4	0.509558
5	0.881049
6	0.396938
7	0.87662
8	1.22301
9	1.62288
10	2.27413
11	2.38564
12	2.41299
13	2.3226
14	3.90783
15	5.17454
16	4.17121
17	3.04716
18	5.88399
19	7.31535
20	7.27106
21	8.40924
22	8.07618
23	10.2993
24	10.4903
25	11.8635
26	11.8898
27	11.9544
28	13.8185
29	14.5499
30	14.8234
31	15.2542
32	15.8808
33	16.7962
34	17.2417
35	17.9191
36	18.2681
37	18.9577
38	19.3763
39	19.8902
40	20.3664
41	21.1907
42	21.4639
43	21.9808
44	22.4441
45	22.9664
46	23.6793
47	24.1262
48	24.4981
49	24.844
50	25.5205
51	25.7806
52	26.0887
53	26.2915
54	27.5207
55	27.7326
56	28.2022
57	28.6512
58	28.955
59	29.6654
60	30.4358
61	30.6809
62	31.0661
63	31.1987
64	31.6223
65	32.1249
66	32.4279
67	32.8898
68	33.2523
69	33.5248
70	34.0093
71	34.461
72	35.3616
73	35.5943
74	36.1015
75	36.664
76	37.2744
77	37.6535
78	37.8446
79	38.3441
80	38.8666
81	39.5408
82	61.2458
83	68.4725
84	73.9689
85	78.957
86	82.97
87	84.7777
88	85.6073
89	86.111
3rd Run:
0	-0.0116178
1	0.0697502
2	0.165392
3	0.331199
4	0.700636
5	0.450871
6	0.516281
7	0.565632
8	1.17319
9	1.20835
10	2.64619
11	2.87733
12	3.06566
13	3.92865
14	3.38361
15	4.86874
16	4.0635
17	4.4282
18	5.05514
19	7.45389
20	7.46702
21	7.21537
22	8.61236
23	9.20972
24	8.25741
25	8.77164
26	11.3666
27	11.0831
28	12.231
29	13.3192
30	14.854
31	14.8178
32	15.0023
33	16.8086
34	17.4023
35	17.737
36	17.9325
37	18.3683
38	18.7477
39	19.576
40	19.9769
41	20.7345
42	21.0625
43	21.3737
44	22.4993
45	23.2931
46	23.6308
47	23.7938
48	24.4787
49	25.069
50	25.6
51	26.1548
52	26.4741
53	27.0643
54	27.6075
55	27.917
56	28.2579
57	28.5849
58	29.0305
59	29.4416
60	29.9157
61	30.4662
62	31.0076
63	31.5379
64	31.8598
65	32.3337
66	32.5645
67	33.1508
68	33.7688
69	34.1997
70	34.9447
71	35.3238
72	35.7064
73	36.0979
74	36.5278
75	36.9832
76	37.3656
77	37.6733
78	38.0045
79	39.4574
80	67.884
81	75.615
82	80.0061
83	82.0435
84	81.7571
85	82.4068
86	84.1881
87	85.039
88	85.2664
89	85.9356
4th Run:
0	-0.0744736
1	0.074704
2	0.40648
3	0.504217
4	0.0573302
5	0.5669
6	1.09508
7	1.29091
8	0.758991
9	1.36026
10	1.66911
11	1.80138
12	2.36013
13	1.68388
14	4.196
15	4.62936
16	3.26034
17	2.81743
18	5.74585
19	8.59288
20	7.63736
21	9.83706
22	9.74561
23	10.8074
24	11.7259
25	11.7945
26	12.8352
27	13.2238
28	12.82
29	14.2658
30	14.377
31	12.5117
32	13.7124
33	15.7119
34	16.4164
35	17.0413
36	17.478
37	17.5949
38	17.8964
39	18.4235
40	19.0105
41	19.7335
42	20.2789
43	20.803
44	21.2609
45	22.0403
46	22.5128
47	22.8421
48	23.1204
49	23.8808
50	23.943
51	24.4046
52	25.1982
53	25.39
54	25.8493
55	26.0146
56	26.6675
57	27.1676
58	27.8092
59	28.4785
60	28.6948
61	29.0038
62	29.371
63	29.664
64	30.2127
65	30.7592
66	31.2404
67	31.5377
68	31.8237
69	32.358
70	32.8163
71	33.392
72	33.6283
73	34.0346
74	34.5758
75	35.019
76	37.919
77	45.541
78	60.3353
79	74.5218
80	76.656
81	78.1583
82	79.2985
83	80.8209
84	81.8499
85	82.9064
86	83.9864
87	84.4454
88	85.4733
89	86.0027
5th Run:
0	-0.0787519
1	0.242236
2	0.00975581
3	0.261674
4	0.466446
5	1.03507
6	1.41258
7	1.52095
8	0.935915
9	1.1419
10	1.11263
11	1.83817
12	2.77868
13	2.44338
14	2.39064
15	2.54471
16	5.19183
17	5.03842
18	6.14514
19	6.19637
20	6.036
21	8.88927
22	8.53816
23	8.1839
24	11.1977
25	12.6107
26	12.0392
27	12.6561
28	14.5299
29	14.7637
30	15.9057
31	16.1451
32	15.5761
33	15.8547
34	17.4457
35	17.8335
36	18.5273
37	18.972
38	19.5316
39	20.0352
40	20.4613
41	20.8569
42	21.5233
43	22.4044
44	22.7641
45	23.3073
46	23.587
47	23.72
48	24.2561
49	25.1469
50	25.6781
51	26.0874
52	26.5372
53	27.021
54	27.5203
55	27.9873
56	28.4574
57	28.8087
58	29.1299
59	29.4931
60	30.3122
61	30.663
62	30.8509
63	31.2216
64	31.5775
65	32.0919
66	32.7284
67	33.1661
68	33.5563
69	34.0277
70	34.5798
71	34.9327
72	35.3212
73	35.6611
74	36.0991
75	36.862
76	37.2382
77	37.9632
78	38.2958
79	38.6116
80	39.3231
81	39.9531
82	40.3269
83	49.6012
84	73.7706
85	74.3258
86	74.9314
87	75.5932
88	77.5831
89	77.9331
6th Run:
0	-0.109025
1	0.0835075
2	-0.0814018
3	0.258092
4	0.58829
5	0.876912
6	1.1316
7	1.54434
8	1.20596
9	1.51507
10	2.34957
11	2.19533
12	2.51636
13	3.17634
14	2.53832
15	2.3709
16	4.18303
17	6.50869
18	5.69329
19	5.55609
20	7.88109
21	7.41396
22	8.75577
23	10.0756
24	10.8746
25	12.8455
26	12.9506
27	13.8204
28	13.116
29	14.3927
30	14.5143
31	15.9211
32	16.3449
33	16.8726
34	17.3976
35	17.9362
36	18.6659
37	18.9909
38	19.6379
39	20.1869
40	20.6939
41	21.0658
42	21.3068
43	21.7574
44	22.6153
45	23.3137
46	23.7231
47	23.8211
48	24.125
49	24.3944
50	24.981
51	25.5893
52	26.2947
53	26.5024
54	27.0745
55	27.3574
56	27.8203
57	28.57
58	29.2103
59	29.6657
60	29.9329
61	30.529
62	31.036
63	31.5245
64	31.8275
65	32.397
66	32.8724
67	33.4703
68	33.8064
69	34.1061
70	34.6828
71	35.0828
72	35.6385
73	35.7736
74	36.3258
75	36.8827
76	37.2162
77	37.7386
78	41.7043
79	51.0979
80	59.9852
81	61.1839
82	67.2773
83	75.3766
84	76.75
85	77.5991
86	78.2334
87	78.7731
88	79.6652
89	82.6079
7th Run:
0	0.0004782
1	0.155481
2	0.101664
3	0.101491
4	0.350365
5	0.522639
6	0.679505
7	1.00868
8	1.00574
9	0.895212
10	1.61014
11	2.61881
12	2.02004
13	2.20256
14	3.67975
15	4.56422
16	6.09295
17	7.00641
18	7.44014
19	7.51778
20	7.18535
21	8.22372
22	10.7465
23	9.4903
24	10.7143
25	11.2185
26	12.4552
27	13.1337
28	14.6717
29	14.6031
30	15.9431
31	15.5755
32	15.5756
33	16.7783
34	17.1288
35	18.8175
36	19.1193
37	19.4946
38	20.1703
39	20.5369
40	20.9185
41	21.6554
42	22.2313
43	22.4636
44	23.1759
45	23.7218
46	24.3407
47	24.6276
48	24.7357
49	25.3666
50	26.2689
51	26.9859
52	27.4659
53	28.0106
54	28.541
55	28.7252
56	29.2235
57	29.8985
58	30.0634
59	30.9005
60	31.1631
61	31.7547
62	32.2698
63	32.5822
64	32.9198
65	33.1214
66	33.9594
67	34.207
68	34.8164
69	35.0785
70	35.6589
71	36.1085
72	36.6238
73	37.1416
74	37.6366
75	37.9658
76	41.7092
77	45.6639
78	45.8515
79	47.7992
80	54.0586
81	71.1854
82	75.3594
83	75.6556
84	76.1925
85	76.8422
86	77.2129
87	77.6306
88	78.2666
89	78.2391
8th Run:
0	0.00543347
1	0.123706
2	0.387177
3	0.541032
4	0.684444
5	0.953178
6	0.37822
7	1.21342
8	1.20198
9	0.693313
10	1.55331
11	2.85185
12	2.86504
13	3.33671
14	4.20418
15	4.9056
16	4.24689
17	5.51929
18	5.44013
19	6.82989
20	7.08411
21	7.1335
22	8.24778
23	6.85939
24	7.61868
25	9.12596
26	11.1471
27	12.064
28	13.1396
29	13.9061
30	15.567
31	15.7836
32	16.1865
33	16.1222
34	16.6901
35	17.3969
36	17.5629
37	18.0024
38	18.3305
39	19.2635
40	19.814
41	20.4163
42	20.5727
43	20.9118
44	21.5382
45	22.2039
46	22.5455
47	23.0511
48	23.7502
49	24.2872
50	24.6044
51	25.033
52	25.5441
53	25.7429
54	26.2067
55	26.6019
56	26.9563
57	27.3557
58	27.8195
59	28.5982
60	28.8015
61	29.1213
62	29.6659
63	30.1123
64	30.6945
65	31.274
66	31.6919
67	32.2537
68	32.4849
69	32.9382
70	33.2432
71	33.5255
72	34.1183
73	34.547
74	34.8724
75	35.2655
76	35.5917
77	36.0604
78	47.2841
79	52.3814
80	55.8283
81	66.8315
82	77.135
83	78.5187
84	80.2244
85	80.7882
86	81.3142
87	82.4005
88	83.0617
89	84.1131
9th Run:
0	0.0337636
1	0.0770754
2	0.200704
3	0.579014
4	0.192114
5	0.315204
6	0.734509
7	1.06666
8	0.294347
9	1.29861
10	1.52671
11	2.54779
12	1.67648
13	3.99906
14	5.21603
15	4.96856
16	5.70733
17	6.62654
18	7.08101
19	6.60792
20	7.26006
21	8.53237
22	8.59276
23	10.2314
24	10.615
25	10.7488
26	11.9858
27	11.4273
28	13.5168
29	14.2105
30	13.7676
31	14.2762
32	14.676
33	15.691
34	15.8818
35	14.9889
36	15.8123
37	17.5736
38	18.212
39	18.8335
40	19.3844
41	19.9625
42	20.3287
43	20.5298
44	22.7951
45	23.2653
46	24.1373
47	24.8804
48	24.7098
49	25.41
50	26.3109
51	26.694
52	27.0279
53	27.4776
54	27.712
55	28.3604
56	29.3916
57	29.5187
58	30.0694
59	30.2486
60	30.5223
61	31.0068
62	31.6051
63	31.8704
64	32.2883
65	33.0935
66	33.3369
67	34.0503
68	34.578
69	34.9473
70	35.1664
71	35.8157
72	36.2992
73	36.8913
74	37.2945
75	37.6019
76	38.1155
77	38.588
78	65.3097
79	68.2989
80	69.195
81	69.4539
82	69.7731
83	70.7941
84	71.2387
85	71.665
86	72.3818
87	72.9731
88	73.1873
89	73.0699
10th Run:
0	0.0407735
1	0.175056
2	0.0785943
3	-0.00515688
4	0.84831
5	0.570237
6	0.390246
7	1.32794
8	0.94212
9	1.53101
10	1.76473
11	1.72818
12	2.35973
13	2.32464
14	1.93118
15	2.94162
16	3.77156
17	5.25682
18	5.4331
19	5.19126
20	6.12314
21	6.11764
22	8.38621
23	7.92005
24	9.50142
25	9.73627
26	10.9392
27	12.5122
28	13.9585
29	14.1279
30	15.7375
31	16.0782
32	16.3784
33	16.6598
34	17.3579
35	17.4812
36	18.0021
37	18.8065
38	18.8728
39	19.489
40	19.7913
41	20.5996
42	21.2445
43	21.8642
44	22.2186
45	22.7899
46	23.2859
47	23.9558
48	24.3241
49	24.6917
50	24.8442
51	25.2909
52	26.0669
53	26.5404
54	27.1349
55	27.3973
56	28.2107
57	28.6462
58	28.9339
59	29.5475
60	30.2637
61	30.4976
62	30.7376
63	31.1645
64	31.373
65	31.7433
66	32.2223
67	32.7675
68	33.1274
69	33.5375
70	33.8967
71	34.2634
72	34.593
73	35.1689
74	35.8139
75	36.2276
76	36.6764
77	36.945
78	37.4548
79	37.7977
80	38.6685
81	39.0268
82	58.5786
83	78.2059
84	78.8545
85	80.0571
86	81.1434
87	81.3445
88	82.2051
89	82.868
Average over the 10 runs:
0	-0.0171443
1	0.114398
2	0.184912
3	0.344891
4	0.498824
5	0.69305
6	0.778284
7	1.11641
8	0.924013
9	1.24119
10	1.80564
11	2.27357
12	2.33789
13	2.77775
14	3.44961
15	4.0962
16	4.58715
17	5.19453
18	5.97818
19	6.75736
20	7.02488
21	7.71942
22	8.67038
23	9.23371
24	10.1651
25	10.9807
26	11.9183
27	12.292
28	13.1684
29	14.0123
30	14.8387
31	14.9645
32	15.3642
33	16.3535
34	17.0206
35	17.4522
36	17.972
37	18.5912
38	19.0642
39	19.6602
40	20.0976
41	20.7178
42	21.1727
43	21.6409
44	22.3811
45	22.987
46	23.5198
47	23.9153
48	24.2653
49	24.7946
50	25.3332
51	25.7982
52	26.2981
53	26.677
54	27.2355
55	27.5796
56	28.1297
57	28.5852
58	29.0356
59	29.5899
60	30.0364
61	30.4477
62	30.8695
63	31.2467
64	31.6676
65	32.1652
66	32.6154
67	33.1093
68	33.6863
69	34.4967
70	35.0118
71	35.4296
72	35.8921
73	36.3443
74	37.2209
75	37.8485
76	38.8837
77	40.4058
78	47.0173
79	51.0431
80	56.2987
81	60.3841
82	67.222
83	72.2961
84	76.094
85	77.824
86	79.0619
87	79.7886
88	80.5707
89	81.3055
