# Supplementary material for: Self-organization and stability of magnetosome chains—A simulation study
Source: PLoS One. 2018 Jan 9;13(1):e0190265. doi: 10.1371/journal.pone.0190265 (PMC5760029; doi:10.1371/journal.pone.0190265)
Supplement: S1 Appendix — In section 1.2, we obtained the critical angle of the external field where Ebinding > Eelasticity and as a result, the linker of the particle to the filament breaks. In this appendix, we look at this critical angle in more detail. To that end, we compare the energy of one unbinding particle in the bound and unbound configuration as indicated in Fig 4 (the other particle is considered as a provider of the dipole-dipole interactions). In the bound configuration, the energy is given by Ebound=EB+Edd+Eelasticity+Ebinding.(5) After unbinding the energy includes only the external magnetic field-dipole and dipole-dipole interactions, Eunbound=Edd+EB.(6) We take the two magnetic moments to be parallel and aligned with the field and calculate both energies. Assuming that the linker breaks, when the bound energy exceeds the unbound one, we obtain the condition that the particle unbinds, when Ebinding > Eelasticity. Eelasticity=+12kl(l-l0)2l2=(R+d2)2+(l0+R+d2)2+2l0(R+d2)cos(θ) Lengths l and l0 are presented in S1 Fig. Ebinding > Eelasticity leads to, (((R+d2)2+(l0+R+d2)2+2l0(R+d2)cos(θ))12−l0)2≥(2Ebindingkl)⇒cos(θ)≥R+d22(R+d2+l0)+R+d2+l02(R+d2)−(2Ebindingkl+l0)22(R+d2)×(R+d2+l0) cosθ≥R+d22(R+d2+l0)+R+d2+l02(R+d2)-(2Ebindingkl+l0)22(R+d2)×(R+d2+l0)(7) Using the values from section 0.1, this leads to θ ≳ 27°. (ZIP) [file pone.0190265.s002.zip › SI/Fig_7_Energies-50mT/Dipole-Dipole Energy-External Field Angle.txt]

External Field Angle(degree) Dipole-Dipole Energy(j)
1st Run:
0	-9.20399e-18
1	-9.16412e-18
2	-9.16919e-18
3	-9.13016e-18
4	-9.15955e-18
5	-9.15081e-18
6	-9.12886e-18
7	-9.11799e-18
8	-9.12557e-18
9	-9.12377e-18
10	-9.07067e-18
11	-9.08867e-18
12	-9.13152e-18
13	-9.09558e-18
14	-9.0647e-18
15	-8.98642e-18
16	-9.02145e-18
17	-9.0357e-18
18	-8.97787e-18
19	-8.9853e-18
20	-8.97931e-18
21	-8.93299e-18
22	-8.85923e-18
23	-8.88763e-18
24	-8.94265e-18
25	-8.86383e-18
26	-8.82965e-18
27	-8.8206e-18
28	-8.83441e-18
29	-8.76474e-18
30	-8.80279e-18
31	-8.77806e-18
32	-8.67271e-18
33	-8.67508e-18
34	-8.71808e-18
35	-8.6334e-18
36	-8.60698e-18
37	-8.62522e-18
38	-8.55515e-18
39	-8.53985e-18
40	-8.5611e-18
41	-8.40032e-18
42	-8.60197e-18
43	-8.37174e-18
44	-8.32073e-18
45	-8.27147e-18
46	-8.38158e-18
47	-8.32075e-18
48	-8.22924e-18
49	-8.28166e-18
50	-8.22189e-18
51	-8.1286e-18
52	-8.06114e-18
53	-7.73509e-18
54	-7.94099e-18
55	-7.97746e-18
56	-7.86273e-18
57	-7.79605e-18
58	-7.72895e-18
59	-7.71867e-18
60	-7.65899e-18
61	-7.69275e-18
62	-7.61654e-18
63	-7.6173e-18
64	-7.37104e-18
65	-7.46589e-18
66	-7.5151e-18
67	-7.30996e-18
68	-7.02614e-18
69	-6.83757e-18
70	-6.99738e-18
71	-6.73104e-18
72	-6.80239e-18
73	-6.74535e-18
74	-6.59388e-18
75	-6.51668e-18
76	-6.43236e-18
77	-6.45204e-18
78	-6.40565e-18
79	-6.37748e-18
80	-6.34019e-18
81	-6.40628e-18
82	-6.22859e-18
83	-6.29017e-18
84	-6.05675e-18
85	-6.01628e-18
86	-5.91572e-18
87	-6.02398e-18
88	-5.93284e-18
89	-6.03531e-18
2nd Run:
0	-9.22283e-18
1	-9.19109e-18
2	-9.20283e-18
3	-9.16137e-18
4	-9.17005e-18
5	-9.15599e-18
6	-9.14792e-18
7	-9.12444e-18
8	-9.13942e-18
9	-9.11146e-18
10	-9.06782e-18
11	-9.07871e-18
12	-9.06267e-18
13	-9.08865e-18
14	-9.06838e-18
15	-9.03274e-18
16	-9.0439e-18
17	-9.03178e-18
18	-8.99596e-18
19	-8.92068e-18
20	-8.97241e-18
21	-9.00678e-18
22	-8.94484e-18
23	-8.92178e-18
24	-8.89073e-18
25	-8.84514e-18
26	-8.78429e-18
27	-8.75439e-18
28	-8.80835e-18
29	-8.7845e-18
30	-8.76496e-18
31	-8.67696e-18
32	-8.76161e-18
33	-8.68566e-18
34	-8.57285e-18
35	-8.63117e-18
36	-8.48609e-18
37	-8.57999e-18
38	-8.5137e-18
39	-8.57166e-18
40	-8.48521e-18
41	-8.451e-18
42	-8.46015e-18
43	-8.42065e-18
44	-8.32844e-18
45	-8.37911e-18
46	-8.28236e-18
47	-8.26299e-18
48	-8.18019e-18
49	-8.14213e-18
50	-8.14743e-18
51	-8.11377e-18
52	-8.14293e-18
53	-7.92921e-18
54	-7.78304e-18
55	-7.8718e-18
56	-8.00496e-18
57	-7.79985e-18
58	-7.94738e-18
59	-7.80024e-18
60	-7.75147e-18
61	-7.73487e-18
62	-7.54201e-18
63	-7.575e-18
64	-7.4401e-18
65	-7.44666e-18
66	-7.27333e-18
67	-7.38399e-18
68	-7.25757e-18
69	-7.18857e-18
70	-7.15201e-18
71	-6.9779e-18
72	-7.21083e-18
73	-6.84958e-18
74	-6.68631e-18
75	-6.88354e-18
76	-6.84809e-18
77	-6.6353e-18
78	-6.82775e-18
79	-6.6674e-18
80	-6.60534e-18
81	-6.1999e-18
82	-5.71153e-18
83	-6.08682e-18
84	-6.04268e-18
85	-6.03801e-18
86	-6.49117e-18
87	-6.4789e-18
88	-6.4504e-18
89	-6.49342e-18
3rd Run:
0	-9.17556e-18
1	-9.18661e-18
2	-9.17127e-18
3	-9.1741e-18
4	-9.12413e-18
5	-9.16022e-18
6	-9.17421e-18
7	-9.09834e-18
8	-9.15123e-18
9	-9.11933e-18
10	-9.11293e-18
11	-9.10574e-18
12	-9.09263e-18
13	-9.05009e-18
14	-9.00947e-18
15	-9.05299e-18
16	-9.09549e-18
17	-9.03601e-18
18	-8.99285e-18
19	-9.02641e-18
20	-8.9388e-18
21	-8.9251e-18
22	-8.90793e-18
23	-8.95175e-18
24	-8.8346e-18
25	-8.92805e-18
26	-8.8786e-18
27	-8.89542e-18
28	-8.85642e-18
29	-8.82312e-18
30	-8.8629e-18
31	-8.80754e-18
32	-8.73568e-18
33	-8.70262e-18
34	-8.63242e-18
35	-8.56812e-18
36	-8.70147e-18
37	-8.59694e-18
38	-8.48448e-18
39	-8.47174e-18
40	-8.36671e-18
41	-8.39939e-18
42	-8.38429e-18
43	-8.34499e-18
44	-8.39063e-18
45	-8.28036e-18
46	-8.29119e-18
47	-8.2229e-18
48	-8.14442e-18
49	-8.16223e-18
50	-7.98901e-18
51	-8.09539e-18
52	-7.8972e-18
53	-7.90632e-18
54	-7.90333e-18
55	-7.92927e-18
56	-7.96809e-18
57	-7.75913e-18
58	-7.73038e-18
59	-7.6905e-18
60	-7.70852e-18
61	-7.50157e-18
62	-7.60048e-18
63	-7.60003e-18
64	-7.4661e-18
65	-7.38106e-18
66	-7.39145e-18
67	-7.27078e-18
68	-7.10447e-18
69	-7.19572e-18
70	-7.03343e-18
71	-6.97683e-18
72	-6.96143e-18
73	-6.93244e-18
74	-6.82074e-18
75	-6.73692e-18
76	-6.73892e-18
77	-6.8269e-18
78	-6.52255e-18
79	-6.38835e-18
80	-5.46681e-18
81	-5.8178e-18
82	-5.85134e-18
83	-5.90121e-18
84	-5.84552e-18
85	-5.87284e-18
86	-5.8224e-18
87	-5.89957e-18
88	-5.88315e-18
89	-5.84164e-18
4th Run:
0	-9.19172e-18
1	-9.18438e-18
2	-9.15671e-18
3	-9.13782e-18
4	-9.13691e-18
5	-9.13804e-18
6	-9.15541e-18
7	-9.14757e-18
8	-9.12487e-18
9	-9.11123e-18
10	-9.10108e-18
11	-9.06383e-18
12	-9.08801e-18
13	-9.06786e-18
14	-9.01479e-18
15	-9.05555e-18
16	-8.97504e-18
17	-8.98349e-18
18	-9.0369e-18
19	-8.97072e-18
20	-8.92187e-18
21	-8.96987e-18
22	-8.91205e-18
23	-8.90063e-18
24	-8.88947e-18
25	-8.90462e-18
26	-8.8446e-18
27	-8.91381e-18
28	-8.77806e-18
29	-8.84171e-18
30	-8.75206e-18
31	-8.80499e-18
32	-8.71308e-18
33	-8.65159e-18
34	-8.69923e-18
35	-8.57456e-18
36	-8.56694e-18
37	-8.59521e-18
38	-8.48415e-18
39	-8.44004e-18
40	-8.39266e-18
41	-8.39118e-18
42	-8.42922e-18
43	-8.41273e-18
44	-8.25942e-18
45	-8.19506e-18
46	-8.26516e-18
47	-8.17775e-18
48	-8.23054e-18
49	-8.0826e-18
50	-8.17992e-18
51	-7.92787e-18
52	-7.87865e-18
53	-7.80008e-18
54	-7.98419e-18
55	-7.8814e-18
56	-7.69571e-18
57	-7.7184e-18
58	-7.55665e-18
59	-7.63149e-18
60	-7.67083e-18
61	-7.43648e-18
62	-7.56328e-18
63	-7.43741e-18
64	-7.26054e-18
65	-7.31603e-18
66	-7.20955e-18
67	-7.20617e-18
68	-6.94385e-18
69	-6.97647e-18
70	-7.13617e-18
71	-6.88043e-18
72	-6.87326e-18
73	-6.71539e-18
74	-6.65713e-18
75	-6.73647e-18
76	-6.38407e-18
77	-5.94775e-18
78	-5.65109e-18
79	-5.72221e-18
80	-5.79772e-18
81	-5.80058e-18
82	-5.88655e-18
83	-5.89936e-18
84	-5.88276e-18
85	-5.89762e-18
86	-5.84668e-18
87	-5.83853e-18
88	-5.88641e-18
89	-5.88589e-18
5th Run:
0	-9.21015e-18
1	-9.17009e-18
2	-9.16521e-18
3	-9.12891e-18
4	-9.1365e-18
5	-9.12432e-18
6	-9.12478e-18
7	-9.0685e-18
8	-9.12903e-18
9	-9.11145e-18
10	-9.13321e-18
11	-9.10423e-18
12	-9.10012e-18
13	-9.12692e-18
14	-9.06365e-18
15	-9.07215e-18
16	-9.01388e-18
17	-9.05067e-18
18	-9.02321e-18
19	-8.97121e-18
20	-8.94909e-18
21	-8.99088e-18
22	-8.90722e-18
23	-8.89943e-18
24	-8.88293e-18
25	-8.99432e-18
26	-8.86915e-18
27	-8.88278e-18
28	-8.88498e-18
29	-8.86378e-18
30	-8.77279e-18
31	-8.79816e-18
32	-8.84804e-18
33	-8.68538e-18
34	-8.62625e-18
35	-8.69252e-18
36	-8.63459e-18
37	-8.5693e-18
38	-8.66352e-18
39	-8.5374e-18
40	-8.55764e-18
41	-8.54668e-18
42	-8.34996e-18
43	-8.4164e-18
44	-8.40872e-18
45	-8.25184e-18
46	-8.21769e-18
47	-8.28386e-18
48	-8.26259e-18
49	-8.20559e-18
50	-8.26458e-18
51	-8.15491e-18
52	-8.061e-18
53	-8.04457e-18
54	-8.02374e-18
55	-7.98897e-18
56	-7.97891e-18
57	-7.90194e-18
58	-7.86905e-18
59	-7.69955e-18
60	-7.69376e-18
61	-7.71113e-18
62	-7.68063e-18
63	-7.36074e-18
64	-7.61991e-18
65	-7.43939e-18
66	-7.38649e-18
67	-7.36451e-18
68	-7.31961e-18
69	-7.18053e-18
70	-7.17925e-18
71	-7.05786e-18
72	-7.3019e-18
73	-7.14222e-18
74	-6.94149e-18
75	-6.99028e-18
76	-6.68516e-18
77	-7.011e-18
78	-6.76426e-18
79	-6.63121e-18
80	-6.57391e-18
81	-6.29139e-18
82	-6.43445e-18
83	-5.12486e-18
84	-5.15042e-18
85	-5.42546e-18
86	-5.38155e-18
87	-5.22532e-18
88	-5.76167e-18
89	-5.82631e-18
6th Run:
0	-9.21121e-18
1	-9.17735e-18
2	-9.1607e-18
3	-9.11813e-18
4	-9.16797e-18
5	-9.1655e-18
6	-9.17603e-18
7	-9.16483e-18
8	-9.15355e-18
9	-9.1332e-18
10	-9.10553e-18
11	-9.05972e-18
12	-9.05638e-18
13	-9.03087e-18
14	-9.00761e-18
15	-9.03867e-18
16	-8.97244e-18
17	-9.06351e-18
18	-8.98235e-18
19	-8.95481e-18
20	-8.92137e-18
21	-8.95378e-18
22	-8.98894e-18
23	-8.9603e-18
24	-8.89267e-18
25	-8.86965e-18
26	-8.85698e-18
27	-8.91351e-18
28	-8.77922e-18
29	-8.80486e-18
30	-8.86136e-18
31	-8.82237e-18
32	-8.74453e-18
33	-8.65798e-18
34	-8.73671e-18
35	-8.65707e-18
36	-8.63392e-18
37	-8.49885e-18
38	-8.49482e-18
39	-8.54656e-18
40	-8.57286e-18
41	-8.50102e-18
42	-8.41981e-18
43	-8.41199e-18
44	-8.32391e-18
45	-8.42483e-18
46	-8.17865e-18
47	-8.21857e-18
48	-8.23193e-18
49	-8.22161e-18
50	-8.17481e-18
51	-8.10492e-18
52	-7.96398e-18
53	-8.05757e-18
54	-7.9991e-18
55	-7.94255e-18
56	-7.97597e-18
57	-7.84499e-18
58	-7.7289e-18
59	-7.78211e-18
60	-7.57449e-18
61	-7.57838e-18
62	-7.71725e-18
63	-7.52322e-18
64	-7.5869e-18
65	-7.31164e-18
66	-7.30898e-18
67	-7.23902e-18
68	-7.26033e-18
69	-7.1866e-18
70	-7.26903e-18
71	-7.06049e-18
72	-6.72326e-18
73	-6.96199e-18
74	-6.93722e-18
75	-6.65657e-18
76	-6.80519e-18
77	-6.61303e-18
78	-6.21194e-18
79	-5.95668e-18
80	-6.04555e-18
81	-5.86149e-18
82	-5.65854e-18
83	-5.55916e-18
84	-5.51539e-18
85	-5.61257e-18
86	-5.51037e-18
87	-5.55806e-18
88	-5.57705e-18
89	-5.94966e-18
7th Run:
0	-9.24946e-18
1	-9.22359e-18
2	-9.19656e-18
3	-9.14332e-18
4	-9.1428e-18
5	-9.14299e-18
6	-9.12737e-18
7	-9.13593e-18
8	-9.15527e-18
9	-9.14343e-18
10	-9.08154e-18
11	-9.11845e-18
12	-9.12747e-18
13	-9.05665e-18
14	-9.01031e-18
15	-9.03899e-18
16	-9.03586e-18
17	-8.97973e-18
18	-8.96793e-18
19	-9.0011e-18
20	-8.99752e-18
21	-9.00361e-18
22	-9.03723e-18
23	-8.90348e-18
24	-8.93275e-18
25	-8.90495e-18
26	-8.9704e-18
27	-8.81854e-18
28	-8.82468e-18
29	-8.82541e-18
30	-8.79231e-18
31	-8.6843e-18
32	-8.73576e-18
33	-8.67103e-18
34	-8.7292e-18
35	-8.65238e-18
36	-8.76636e-18
37	-8.60436e-18
38	-8.53859e-18
39	-8.63193e-18
40	-8.52143e-18
41	-8.45665e-18
42	-8.48089e-18
43	-8.37232e-18
44	-8.39219e-18
45	-8.34495e-18
46	-8.31666e-18
47	-8.36398e-18
48	-8.18063e-18
49	-8.24475e-18
50	-8.19862e-18
51	-8.17435e-18
52	-8.13828e-18
53	-8.0759e-18
54	-8.09252e-18
55	-7.73753e-18
56	-7.92963e-18
57	-7.92006e-18
58	-7.86439e-18
59	-7.86557e-18
60	-7.43965e-18
61	-7.62233e-18
62	-7.38456e-18
63	-7.7331e-18
64	-7.55922e-18
65	-7.61765e-18
66	-7.46235e-18
67	-7.42185e-18
68	-7.4071e-18
69	-7.29449e-18
70	-7.31334e-18
71	-7.06839e-18
72	-7.03283e-18
73	-7.1839e-18
74	-7.08952e-18
75	-6.89581e-18
76	-6.4485e-18
77	-6.45079e-18
78	-6.36915e-18
79	-6.42526e-18
80	-6.09517e-18
81	-6.34066e-18
82	-6.21387e-18
83	-6.30655e-18
84	-6.30149e-18
85	-6.21199e-18
86	-6.22834e-18
87	-6.26669e-18
88	-6.19291e-18
89	-6.21706e-18
8th Run:
0	-9.21138e-18
1	-9.18845e-18
2	-9.13051e-18
3	-9.12297e-18
4	-9.14079e-18
5	-9.11931e-18
6	-9.12723e-18
7	-9.13647e-18
8	-9.15093e-18
9	-9.1016e-18
10	-9.10637e-18
11	-9.04801e-18
12	-9.06983e-18
13	-9.08817e-18
14	-9.08696e-18
15	-9.03638e-18
16	-9.08347e-18
17	-9.0377e-18
18	-8.98971e-18
19	-8.945e-18
20	-8.95596e-18
21	-8.9658e-18
22	-8.9593e-18
23	-8.97639e-18
24	-8.87078e-18
25	-8.85452e-18
26	-8.92049e-18
27	-8.82635e-18
28	-8.80445e-18
29	-8.74635e-18
30	-8.81242e-18
31	-8.70195e-18
32	-8.71516e-18
33	-8.74255e-18
34	-8.75052e-18
35	-8.65236e-18
36	-8.61141e-18
37	-8.55698e-18
38	-8.51313e-18
39	-8.49475e-18
40	-8.53836e-18
41	-8.44474e-18
42	-8.56109e-18
43	-8.36938e-18
44	-8.27939e-18
45	-8.27857e-18
46	-8.26182e-18
47	-8.33975e-18
48	-8.14986e-18
49	-8.15091e-18
50	-8.08697e-18
51	-8.08119e-18
52	-8.05695e-18
53	-7.9547e-18
54	-7.97487e-18
55	-7.82905e-18
56	-7.86765e-18
57	-7.73103e-18
58	-7.68494e-18
59	-7.5759e-18
60	-7.72979e-18
61	-7.73569e-18
62	-7.45903e-18
63	-7.4253e-18
64	-7.4684e-18
65	-7.15758e-18
66	-7.2976e-18
67	-7.31469e-18
68	-6.95021e-18
69	-7.10453e-18
70	-7.20102e-18
71	-6.77027e-18
72	-6.74142e-18
73	-6.79858e-18
74	-6.59846e-18
75	-7.06459e-18
76	-6.69906e-18
77	-6.64376e-18
78	-6.13497e-18
79	-5.91644e-18
80	-5.82661e-18
81	-5.71152e-18
82	-5.76522e-18
83	-5.76695e-18
84	-5.79387e-18
85	-5.73151e-18
86	-5.77054e-18
87	-5.7484e-18
88	-5.71571e-18
89	-5.72263e-18
9th Run:
0	-9.23585e-18
1	-9.20399e-18
2	-9.16622e-18
3	-9.16986e-18
4	-9.15164e-18
5	-9.14827e-18
6	-9.1271e-18
7	-9.15427e-18
8	-9.15838e-18
9	-9.13246e-18
10	-9.11479e-18
11	-9.08352e-18
12	-9.09147e-18
13	-9.08177e-18
14	-9.05431e-18
15	-9.06153e-18
16	-9.05081e-18
17	-9.00172e-18
18	-8.92806e-18
19	-8.90115e-18
20	-8.99634e-18
21	-8.99074e-18
22	-8.88568e-18
23	-8.90967e-18
24	-8.86337e-18
25	-8.89816e-18
26	-8.88644e-18
27	-8.84821e-18
28	-8.78098e-18
29	-8.78061e-18
30	-8.75952e-18
31	-8.77052e-18
32	-8.73635e-18
33	-8.74676e-18
34	-8.63594e-18
35	-8.7036e-18
36	-8.57069e-18
37	-8.60786e-18
38	-8.52741e-18
39	-8.4095e-18
40	-8.49039e-18
41	-8.58108e-18
42	-8.50777e-18
43	-8.3683e-18
44	-8.33174e-18
45	-8.28347e-18
46	-8.39267e-18
47	-8.14415e-18
48	-8.37395e-18
49	-8.11094e-18
50	-8.12364e-18
51	-8.11028e-18
52	-7.8705e-18
53	-8.1453e-18
54	-7.94053e-18
55	-8.03994e-18
56	-8.03702e-18
57	-7.78699e-18
58	-7.80869e-18
59	-7.85071e-18
60	-7.67415e-18
61	-7.7829e-18
62	-7.53305e-18
63	-7.59227e-18
64	-7.55904e-18
65	-7.1617e-18
66	-7.39417e-18
67	-7.15994e-18
68	-7.16209e-18
69	-7.12117e-18
70	-7.06941e-18
71	-6.97816e-18
72	-7.01066e-18
73	-7.15624e-18
74	-7.04635e-18
75	-6.7907e-18
76	-6.73934e-18
77	-6.68253e-18
78	-6.17423e-18
79	-6.02123e-18
80	-6.11873e-18
81	-6.12331e-18
82	-6.10903e-18
83	-6.03811e-18
84	-6.03864e-18
85	-6.02183e-18
86	-5.89417e-18
87	-5.9272e-18
88	-6.01178e-18
89	-5.93489e-18
10th Run:
0	-9.18683e-18
1	-9.20177e-18
2	-9.17421e-18
3	-9.17951e-18
4	-9.1388e-18
5	-9.12803e-18
6	-9.12977e-18
7	-9.12121e-18
8	-9.06687e-18
9	-9.12123e-18
10	-9.10734e-18
11	-9.06528e-18
12	-9.09028e-18
13	-9.04714e-18
14	-9.01123e-18
15	-9.02604e-18
16	-9.02319e-18
17	-9.01005e-18
18	-8.96837e-18
19	-9.03011e-18
20	-9.01318e-18
21	-8.97107e-18
22	-8.8594e-18
23	-8.89776e-18
24	-8.89955e-18
25	-8.9746e-18
26	-8.88097e-18
27	-8.75719e-18
28	-8.87945e-18
29	-8.81548e-18
30	-8.80902e-18
31	-8.83186e-18
32	-8.71742e-18
33	-8.67041e-18
34	-8.6887e-18
35	-8.68567e-18
36	-8.59244e-18
37	-8.64383e-18
38	-8.53675e-18
39	-8.62304e-18
40	-8.58649e-18
41	-8.5776e-18
42	-8.49058e-18
43	-8.51154e-18
44	-8.45754e-18
45	-8.32667e-18
46	-8.36791e-18
47	-8.18314e-18
48	-8.16013e-18
49	-8.22631e-18
50	-8.21915e-18
51	-8.21021e-18
52	-8.06991e-18
53	-7.96903e-18
54	-7.9265e-18
55	-8.10982e-18
56	-7.93543e-18
57	-7.97968e-18
58	-7.79323e-18
59	-7.6825e-18
60	-7.58348e-18
61	-7.76981e-18
62	-7.7396e-18
63	-7.55728e-18
64	-7.54378e-18
65	-7.50049e-18
66	-7.19383e-18
67	-7.17109e-18
68	-7.29214e-18
69	-7.19482e-18
70	-7.05028e-18
71	-7.18136e-18
72	-7.00538e-18
73	-6.80227e-18
74	-7.02045e-18
75	-6.83431e-18
76	-6.49392e-18
77	-6.64258e-18
78	-6.60293e-18
79	-6.5204e-18
80	-6.52556e-18
81	-6.39825e-18
82	-5.52262e-18
83	-5.62937e-18
84	-5.59517e-18
85	-5.56199e-18
86	-5.53504e-18
87	-5.5883e-18
88	-5.57764e-18
89	-5.60349e-18
Average over the ten runs:
0	-9.2099e-18
1	-9.18914e-18
2	-9.16934e-18
3	-9.14662e-18
4	-9.14691e-18
5	-9.14335e-18
6	-9.14187e-18
7	-9.12695e-18
8	-9.13551e-18
9	-9.12092e-18
10	-9.10013e-18
11	-9.08162e-18
12	-9.09104e-18
13	-9.07337e-18
14	-9.03914e-18
15	-9.04015e-18
16	-9.03155e-18
17	-9.02304e-18
18	-8.98632e-18
19	-8.97065e-18
20	-8.96459e-18
21	-8.97106e-18
22	-8.92618e-18
23	-8.92088e-18
24	-8.88995e-18
25	-8.90378e-18
26	-8.87216e-18
27	-8.84308e-18
28	-8.8231e-18
29	-8.80506e-18
30	-8.79901e-18
31	-8.76767e-18
32	-8.73803e-18
33	-8.68891e-18
34	-8.67899e-18
35	-8.64508e-18
36	-8.61709e-18
37	-8.58785e-18
38	-8.53117e-18
39	-8.52665e-18
40	-8.50729e-18
41	-8.47497e-18
42	-8.46857e-18
43	-8.4e-18
44	-8.34927e-18
45	-8.30363e-18
46	-8.29557e-18
47	-8.25178e-18
48	-8.21435e-18
49	-8.18287e-18
50	-8.1606e-18
51	-8.11015e-18
52	-8.01405e-18
53	-7.96178e-18
54	-7.95688e-18
55	-7.93078e-18
56	-7.92561e-18
57	-7.82381e-18
58	-7.77126e-18
59	-7.72972e-18
60	-7.64851e-18
61	-7.65659e-18
62	-7.58364e-18
63	-7.54216e-18
64	-7.4875e-18
65	-7.37981e-18
66	-7.34328e-18
67	-7.2842e-18
68	-7.17235e-18
69	-7.12805e-18
70	-7.14013e-18
71	-6.96827e-18
72	-6.96634e-18
73	-6.9288e-18
74	-6.83915e-18
75	-6.81059e-18
76	-6.62746e-18
77	-6.59057e-18
78	-6.36645e-18
79	-6.26267e-18
80	-6.13956e-18
81	-6.09512e-18
82	-5.93817e-18
83	-5.86026e-18
84	-5.82227e-18
85	-5.83901e-18
86	-5.8396e-18
87	-5.85549e-18
88	-5.89896e-18
89	-5.95103e-18
