# Supplementary material for: Self-organization and stability of magnetosome chains—A simulation study
Source: PLoS One. 2018 Jan 9;13(1):e0190265. doi: 10.1371/journal.pone.0190265 (PMC5760029; doi:10.1371/journal.pone.0190265)
Supplement: S1 Appendix — In section 1.2, we obtained the critical angle of the external field where Ebinding > Eelasticity and as a result, the linker of the particle to the filament breaks. In this appendix, we look at this critical angle in more detail. To that end, we compare the energy of one unbinding particle in the bound and unbound configuration as indicated in Fig 4 (the other particle is considered as a provider of the dipole-dipole interactions). In the bound configuration, the energy is given by Ebound=EB+Edd+Eelasticity+Ebinding.(5) After unbinding the energy includes only the external magnetic field-dipole and dipole-dipole interactions, Eunbound=Edd+EB.(6) We take the two magnetic moments to be parallel and aligned with the field and calculate both energies. Assuming that the linker breaks, when the bound energy exceeds the unbound one, we obtain the condition that the particle unbinds, when Ebinding > Eelasticity. Eelasticity=+12kl(l-l0)2l2=(R+d2)2+(l0+R+d2)2+2l0(R+d2)cos(θ) Lengths l and l0 are presented in S1 Fig. Ebinding > Eelasticity leads to, (((R+d2)2+(l0+R+d2)2+2l0(R+d2)cos(θ))12−l0)2≥(2Ebindingkl)⇒cos(θ)≥R+d22(R+d2+l0)+R+d2+l02(R+d2)−(2Ebindingkl+l0)22(R+d2)×(R+d2+l0) cosθ≥R+d22(R+d2+l0)+R+d2+l02(R+d2)-(2Ebindingkl+l0)22(R+d2)×(R+d2+l0)(7) Using the values from section 0.1, this leads to θ ≳ 27°. (ZIP) [file pone.0190265.s002.zip › SI/Fig_7_Energies-50mT/Binding Energy-External Field Angle-50mT.txt]

External Field Angle(degree) Binding Energy(j)
1st Run:
0	-1.4076e-19
1	-1.3248e-19
2	-1.242e-19
3	-1.5732e-19
4	-1.4076e-19
5	-1.5732e-19
6	-1.3248e-19
7	-1.4904e-19
8	-1.4904e-19
9	-1.4904e-19
10	-1.242e-19
11	-1.4904e-19
12	-1.3248e-19
13	-1.3248e-19
14	-1.1592e-19
15	-1.4076e-19
16	-1.3248e-19
17	-1.4904e-19
18	-1.242e-19
19	-1.242e-19
20	-1.1592e-19
21	-1.4904e-19
22	-1.1592e-19
23	-9.936e-20
24	-9.108e-20
25	-1.1592e-19
26	-1.242e-19
27	-1.4076e-19
28	-1.3248e-19
29	-1.4076e-19
30	-1.0764e-19
31	-1.1592e-19
32	-1.242e-19
33	-9.108e-20
34	-1.1592e-19
35	-1.242e-19
36	-9.936e-20
37	-9.936e-20
38	-9.936e-20
39	-1.242e-19
40	-9.108e-20
41	-1.0764e-19
42	-1.0764e-19
43	-9.936e-20
44	-1.0764e-19
45	-1.0764e-19
46	-9.108e-20
47	-1.242e-19
48	-1.1592e-19
49	-9.936e-20
50	-8.28e-20
51	-9.108e-20
52	-9.108e-20
53	-9.936e-20
54	-1.0764e-19
55	-1.0764e-19
56	-9.108e-20
57	-9.936e-20
58	-1.242e-19
59	-1.1592e-19
60	-9.936e-20
61	-9.108e-20
62	-9.108e-20
63	-8.28e-20
64	-8.28e-20
65	-9.936e-20
66	-8.28e-20
67	-9.936e-20
68	-9.108e-20
69	-9.936e-20
70	-9.108e-20
71	-9.108e-20
72	-8.28e-20
73	-9.108e-20
74	-8.28e-20
75	-8.28e-20
76	-7.452e-20
77	-5.796e-20
78	-6.624e-20
79	-3.312e-20
80	-5.796e-20
81	-6.624e-20
82	-5.796e-20
83	-6.624e-20
84	-6.624e-20
85	-4.14e-20
86	-5.796e-20
87	-6.624e-20
88	-4.968e-20
89	-5.796e-20
2nd Run:
0	-1.4076e-19
1	-1.656e-19
2	-1.4076e-19
3	-1.4904e-19
4	-1.242e-19
5	-1.3248e-19
6	-1.4076e-19
7	-1.5732e-19
8	-1.242e-19
9	-1.5732e-19
10	-1.4076e-19
11	-1.3248e-19
12	-1.4076e-19
13	-1.5732e-19
14	-1.3248e-19
15	-1.1592e-19
16	-1.242e-19
17	-1.1592e-19
18	-1.3248e-19
19	-1.3248e-19
20	-1.5732e-19
21	-1.0764e-19
22	-1.4904e-19
23	-1.4904e-19
24	-1.3248e-19
25	-1.4076e-19
26	-1.0764e-19
27	-1.242e-19
28	-1.1592e-19
29	-1.242e-19
30	-9.108e-20
31	-1.1592e-19
32	-1.1592e-19
33	-1.1592e-19
34	-1.1592e-19
35	-1.242e-19
36	-1.3248e-19
37	-9.936e-20
38	-1.242e-19
39	-1.1592e-19
40	-1.242e-19
41	-1.0764e-19
42	-1.242e-19
43	-9.936e-20
44	-9.108e-20
45	-1.0764e-19
46	-1.1592e-19
47	-1.0764e-19
48	-9.936e-20
49	-1.1592e-19
50	-1.0764e-19
51	-9.936e-20
52	-9.936e-20
53	-9.936e-20
54	-1.0764e-19
55	-1.242e-19
56	-9.936e-20
57	-1.3248e-19
58	-1.1592e-19
59	-1.0764e-19
60	-1.1592e-19
61	-1.1592e-19
62	-1.3248e-19
63	-1.242e-19
64	-1.0764e-19
65	-9.936e-20
66	-1.1592e-19
67	-1.0764e-19
68	-8.28e-20
69	-9.936e-20
70	-1.0764e-19
71	-1.0764e-19
72	-9.936e-20
73	-1.0764e-19
74	-1.0764e-19
75	-1.0764e-19
76	-1.1592e-19
77	-9.108e-20
78	-1.1592e-19
79	-1.242e-19
80	-1.0764e-19
81	-9.936e-20
82	-8.28e-20
83	-7.452e-20
84	-6.624e-20
85	-7.452e-20
86	-6.624e-20
87	-6.624e-20
88	-6.624e-20
89	-5.796e-20
3rd Run:
0	-1.4076e-19
1	-1.5732e-19
2	-1.4076e-19
3	-1.4904e-19
4	-1.5732e-19
5	-1.656e-19
6	-1.4904e-19
7	-1.3248e-19
8	-1.4904e-19
9	-1.4076e-19
10	-1.4076e-19
11	-1.4076e-19
12	-1.1592e-19
13	-1.656e-19
14	-1.3248e-19
15	-1.4076e-19
16	-1.5732e-19
17	-1.242e-19
18	-1.3248e-19
19	-1.3248e-19
20	-1.3248e-19
21	-1.4076e-19
22	-1.3248e-19
23	-1.4076e-19
24	-1.242e-19
25	-1.3248e-19
26	-1.242e-19
27	-1.0764e-19
28	-8.28e-20
29	-1.242e-19
30	-1.242e-19
31	-1.1592e-19
32	-1.1592e-19
33	-1.0764e-19
34	-1.3248e-19
35	-1.0764e-19
36	-1.1592e-19
37	-1.242e-19
38	-9.936e-20
39	-1.1592e-19
40	-1.3248e-19
41	-1.4076e-19
42	-1.0764e-19
43	-1.0764e-19
44	-1.242e-19
45	-1.3248e-19
46	-1.3248e-19
47	-1.0764e-19
48	-1.0764e-19
49	-1.1592e-19
50	-1.1592e-19
51	-9.936e-20
52	-1.0764e-19
53	-9.936e-20
54	-1.0764e-19
55	-9.936e-20
56	-1.1592e-19
57	-1.242e-19
58	-1.0764e-19
59	-1.0764e-19
60	-1.242e-19
61	-9.936e-20
62	-1.1592e-19
63	-1.0764e-19
64	-9.936e-20
65	-9.936e-20
66	-9.108e-20
67	-9.936e-20
68	-1.1592e-19
69	-1.0764e-19
70	-1.0764e-19
71	-1.0764e-19
72	-1.1592e-19
73	-9.936e-20
74	-1.0764e-19
75	-1.1592e-19
76	-1.1592e-19
77	-1.0764e-19
78	-1.242e-19
79	-1.1592e-19
80	-9.108e-20
81	-9.108e-20
82	-6.624e-20
83	-7.452e-20
84	-7.452e-20
85	-6.624e-20
86	-6.624e-20
87	-7.452e-20
88	-6.624e-20
89	-6.624e-20
4th Run:
0	-1.4904e-19
1	-1.656e-19
2	-1.4904e-19
3	-1.4904e-19
4	-1.3248e-19
5	-1.4904e-19
6	-1.242e-19
7	-1.4076e-19
8	-1.3248e-19
9	-1.4904e-19
10	-1.1592e-19
11	-1.4904e-19
12	-1.242e-19
13	-1.5732e-19
14	-1.3248e-19
15	-1.0764e-19
16	-1.242e-19
17	-1.4076e-19
18	-1.242e-19
19	-1.242e-19
20	-1.0764e-19
21	-1.0764e-19
22	-1.242e-19
23	-1.242e-19
24	-1.242e-19
25	-1.242e-19
26	-1.242e-19
27	-1.0764e-19
28	-1.242e-19
29	-9.108e-20
30	-1.242e-19
31	-1.0764e-19
32	-1.242e-19
33	-1.242e-19
34	-1.0764e-19
35	-7.452e-20
36	-1.0764e-19
37	-1.1592e-19
38	-1.242e-19
39	-1.1592e-19
40	-9.936e-20
41	-9.108e-20
42	-1.0764e-19
43	-9.936e-20
44	-1.3248e-19
45	-1.242e-19
46	-1.3248e-19
47	-1.3248e-19
48	-1.1592e-19
49	-1.1592e-19
50	-1.3248e-19
51	-1.1592e-19
52	-9.936e-20
53	-1.1592e-19
54	-9.108e-20
55	-9.936e-20
56	-1.242e-19
57	-1.1592e-19
58	-1.1592e-19
59	-1.3248e-19
60	-1.1592e-19
61	-9.108e-20
62	-1.0764e-19
63	-8.28e-20
64	-8.28e-20
65	-1.4076e-19
66	-9.936e-20
67	-9.936e-20
68	-1.0764e-19
69	-1.242e-19
70	-1.0764e-19
71	-1.242e-19
72	-1.242e-19
73	-1.1592e-19
74	-7.452e-20
75	-1.1592e-19
76	-9.936e-20
77	-1.0764e-19
78	-7.452e-20
79	-6.624e-20
80	-6.624e-20
81	-8.28e-20
82	-7.452e-20
83	-8.28e-20
84	-7.452e-20
85	-7.452e-20
86	-9.108e-20
87	-9.108e-20
88	-8.28e-20
89	-7.452e-20
5th Run:
0	-1.3248e-19
1	-1.4904e-19
2	-1.4076e-19
3	-1.3248e-19
4	-1.3248e-19
5	-1.4904e-19
6	-1.242e-19
7	-1.1592e-19
8	-1.4076e-19
9	-1.3248e-19
10	-1.5732e-19
11	-1.3248e-19
12	-1.4076e-19
13	-1.1592e-19
14	-1.3248e-19
15	-1.3248e-19
16	-1.4076e-19
17	-1.242e-19
18	-1.0764e-19
19	-9.108e-20
20	-1.1592e-19
21	-1.3248e-19
22	-1.0764e-19
23	-1.3248e-19
24	-9.936e-20
25	-1.242e-19
26	-9.108e-20
27	-1.3248e-19
28	-9.936e-20
29	-1.0764e-19
30	-1.0764e-19
31	-9.108e-20
32	-9.108e-20
33	-1.3248e-19
34	-1.242e-19
35	-1.0764e-19
36	-1.0764e-19
37	-1.0764e-19
38	-1.242e-19
39	-1.1592e-19
40	-1.1592e-19
41	-9.108e-20
42	-8.28e-20
43	-1.0764e-19
44	-1.0764e-19
45	-1.242e-19
46	-1.0764e-19
47	-1.242e-19
48	-1.1592e-19
49	-1.1592e-19
50	-7.452e-20
51	-8.28e-20
52	-1.1592e-19
53	-1.0764e-19
54	-1.1592e-19
55	-9.936e-20
56	-9.936e-20
57	-9.108e-20
58	-1.0764e-19
59	-1.1592e-19
60	-9.936e-20
61	-9.936e-20
62	-1.242e-19
63	-1.0764e-19
64	-8.28e-20
65	-1.1592e-19
66	-1.0764e-19
67	-1.1592e-19
68	-9.108e-20
69	-1.0764e-19
70	-9.936e-20
71	-9.936e-20
72	-9.936e-20
73	-1.1592e-19
74	-9.936e-20
75	-9.936e-20
76	-7.452e-20
77	-9.936e-20
78	-1.1592e-19
79	-9.936e-20
80	-1.0764e-19
81	-1.0764e-19
82	-1.0764e-19
83	-6.624e-20
84	-8.28e-20
85	-5.796e-20
86	-4.968e-20
87	-5.796e-20
88	-4.968e-20
89	-4.968e-20
6th Run:
0	-1.5732e-19
1	-1.4076e-19
2	-1.4076e-19
3	-1.242e-19
4	-1.4904e-19
5	-1.4904e-19
6	-1.4076e-19
7	-1.4076e-19
8	-1.4076e-19
9	-1.4076e-19
10	-1.4076e-19
11	-1.0764e-19
12	-1.0764e-19
13	-1.5732e-19
14	-1.3248e-19
15	-1.1592e-19
16	-1.0764e-19
17	-1.1592e-19
18	-1.3248e-19
19	-1.0764e-19
20	-1.242e-19
21	-1.242e-19
22	-1.242e-19
23	-1.242e-19
24	-1.1592e-19
25	-1.3248e-19
26	-1.0764e-19
27	-1.1592e-19
28	-1.1592e-19
29	-1.1592e-19
30	-1.242e-19
31	-1.242e-19
32	-1.242e-19
33	-1.0764e-19
34	-1.242e-19
35	-1.1592e-19
36	-9.936e-20
37	-9.108e-20
38	-9.108e-20
39	-1.1592e-19
40	-1.0764e-19
41	-1.1592e-19
42	-1.0764e-19
43	-1.0764e-19
44	-1.242e-19
45	-1.1592e-19
46	-1.242e-19
47	-1.0764e-19
48	-9.936e-20
49	-1.0764e-19
50	-1.0764e-19
51	-1.242e-19
52	-1.3248e-19
53	-1.1592e-19
54	-9.936e-20
55	-1.0764e-19
56	-1.1592e-19
57	-1.242e-19
58	-9.108e-20
59	-1.0764e-19
60	-1.0764e-19
61	-9.108e-20
62	-9.936e-20
63	-9.936e-20
64	-9.936e-20
65	-1.242e-19
66	-1.0764e-19
67	-1.0764e-19
68	-9.108e-20
69	-1.0764e-19
70	-9.108e-20
71	-1.1592e-19
72	-1.0764e-19
73	-9.108e-20
74	-1.1592e-19
75	-1.1592e-19
76	-1.0764e-19
77	-9.936e-20
78	-9.108e-20
79	-4.14e-20
80	-6.624e-20
81	-5.796e-20
82	-5.796e-20
83	-5.796e-20
84	-5.796e-20
85	-4.968e-20
86	-5.796e-20
87	-4.968e-20
88	-6.624e-20
89	-5.796e-20
7th Run:
0	-1.5732e-19
1	-1.4076e-19
2	-1.4904e-19
3	-1.4076e-19
4	-1.4076e-19
5	-1.0764e-19
6	-1.656e-19
7	-1.0764e-19
8	-1.4904e-19
9	-1.1592e-19
10	-1.4076e-19
11	-1.0764e-19
12	-1.3248e-19
13	-1.242e-19
14	-1.3248e-19
15	-1.1592e-19
16	-1.3248e-19
17	-1.242e-19
18	-1.1592e-19
19	-1.1592e-19
20	-9.936e-20
21	-1.0764e-19
22	-1.0764e-19
23	-1.0764e-19
24	-1.1592e-19
25	-9.108e-20
26	-1.0764e-19
27	-1.1592e-19
28	-1.0764e-19
29	-1.1592e-19
30	-1.3248e-19
31	-1.0764e-19
32	-1.1592e-19
33	-9.936e-20
34	-9.936e-20
35	-9.108e-20
36	-9.108e-20
37	-1.0764e-19
38	-9.108e-20
39	-1.0764e-19
40	-1.1592e-19
41	-1.1592e-19
42	-1.1592e-19
43	-9.108e-20
44	-1.0764e-19
45	-1.242e-19
46	-1.0764e-19
47	-9.936e-20
48	-1.1592e-19
49	-9.108e-20
50	-9.936e-20
51	-9.108e-20
52	-1.1592e-19
53	-1.1592e-19
54	-1.0764e-19
55	-9.936e-20
56	-8.28e-20
57	-1.0764e-19
58	-1.0764e-19
59	-7.452e-20
60	-9.108e-20
61	-1.0764e-19
62	-9.936e-20
63	-9.108e-20
64	-1.0764e-19
65	-9.936e-20
66	-9.936e-20
67	-1.0764e-19
68	-9.936e-20
69	-9.108e-20
70	-9.108e-20
71	-8.28e-20
72	-9.936e-20
73	-9.936e-20
74	-7.452e-20
75	-9.936e-20
76	-9.936e-20
77	-8.28e-20
78	-7.452e-20
79	-9.936e-20
80	-6.624e-20
81	-6.624e-20
82	-4.968e-20
83	-4.968e-20
84	-5.796e-20
85	-5.796e-20
86	-4.14e-20
87	-5.796e-20
88	-6.624e-20
89	-6.624e-20
8th Run:
0	-1.5732e-19
1	-1.1592e-19
2	-1.242e-19
3	-1.5732e-19
4	-1.3248e-19
5	-1.3248e-19
6	-1.4076e-19
7	-1.5732e-19
8	-1.3248e-19
9	-1.4904e-19
10	-1.4076e-19
11	-1.4904e-19
12	-1.4076e-19
13	-1.5732e-19
14	-1.4076e-19
15	-1.4904e-19
16	-1.1592e-19
17	-1.4076e-19
18	-1.4904e-19
19	-9.108e-20
20	-1.4904e-19
21	-1.1592e-19
22	-1.242e-19
23	-1.242e-19
24	-1.3248e-19
25	-1.0764e-19
26	-1.3248e-19
27	-9.936e-20
28	-1.242e-19
29	-1.1592e-19
30	-1.1592e-19
31	-9.936e-20
32	-1.1592e-19
33	-1.3248e-19
34	-1.0764e-19
35	-1.1592e-19
36	-1.1592e-19
37	-1.3248e-19
38	-9.936e-20
39	-9.936e-20
40	-1.1592e-19
41	-1.3248e-19
42	-1.242e-19
43	-8.28e-20
44	-1.1592e-19
45	-1.242e-19
46	-1.242e-19
47	-8.28e-20
48	-1.0764e-19
49	-1.1592e-19
50	-1.242e-19
51	-1.1592e-19
52	-1.242e-19
53	-9.936e-20
54	-1.1592e-19
55	-9.936e-20
56	-1.242e-19
57	-1.0764e-19
58	-1.1592e-19
59	-1.242e-19
60	-1.1592e-19
61	-9.108e-20
62	-1.0764e-19
63	-1.0764e-19
64	-8.28e-20
65	-1.242e-19
66	-1.242e-19
67	-1.242e-19
68	-8.28e-20
69	-1.0764e-19
70	-1.242e-19
71	-1.1592e-19
72	-1.1592e-19
73	-1.242e-19
74	-1.0764e-19
75	-1.0764e-19
76	-9.936e-20
77	-1.3248e-19
78	-8.28e-20
79	-1.0764e-19
80	-1.0764e-19
81	-7.452e-20
82	-8.28e-20
83	-6.624e-20
84	-7.452e-20
85	-8.28e-20
86	-6.624e-20
87	-9.108e-20
88	-7.452e-20
89	-6.624e-20
9th Run:
0	-1.242e-19
1	-1.3248e-19
2	-1.4904e-19
3	-1.4076e-19
4	-1.5732e-19
5	-1.4076e-19
6	-1.5732e-19
7	-1.4904e-19
8	-1.4076e-19
9	-1.3248e-19
10	-1.4904e-19
11	-1.242e-19
12	-1.242e-19
13	-1.3248e-19
14	-1.3248e-19
15	-1.4076e-19
16	-1.3248e-19
17	-1.1592e-19
18	-1.4904e-19
19	-1.4076e-19
20	-9.936e-20
21	-1.242e-19
22	-1.1592e-19
23	-1.242e-19
24	-1.0764e-19
25	-1.1592e-19
26	-1.242e-19
27	-1.1592e-19
28	-1.1592e-19
29	-1.1592e-19
30	-1.0764e-19
31	-1.0764e-19
32	-1.1592e-19
33	-9.108e-20
34	-1.242e-19
35	-1.1592e-19
36	-8.28e-20
37	-8.28e-20
38	-1.0764e-19
39	-1.0764e-19
40	-9.936e-20
41	-1.3248e-19
42	-1.242e-19
43	-8.28e-20
44	-1.3248e-19
45	-1.0764e-19
46	-1.1592e-19
47	-9.936e-20
48	-9.936e-20
49	-1.1592e-19
50	-9.108e-20
51	-1.3248e-19
52	-9.108e-20
53	-8.28e-20
54	-9.936e-20
55	-9.108e-20
56	-8.28e-20
57	-1.3248e-19
58	-9.108e-20
59	-1.0764e-19
60	-9.108e-20
61	-1.0764e-19
62	-9.936e-20
63	-7.452e-20
64	-9.936e-20
65	-9.936e-20
66	-9.108e-20
67	-1.0764e-19
68	-1.0764e-19
69	-1.0764e-19
70	-9.108e-20
71	-1.0764e-19
72	-9.936e-20
73	-1.242e-19
74	-9.936e-20
75	-1.0764e-19
76	-1.242e-19
77	-4.968e-20
78	-6.624e-20
79	-7.452e-20
80	-7.452e-20
81	-4.968e-20
82	-8.28e-20
83	-7.452e-20
84	-5.796e-20
85	-5.796e-20
86	-5.796e-20
87	-6.624e-20
88	-6.624e-20
89	-4.14e-20
10th Run:
0	-1.4076e-19
1	-1.3248e-19
2	-1.1592e-19
3	-1.242e-19
4	-1.5732e-19
5	-1.242e-19
6	-1.5732e-19
7	-1.3248e-19
8	-1.1592e-19
9	-1.242e-19
10	-1.242e-19
11	-1.242e-19
12	-1.1592e-19
13	-1.0764e-19
14	-1.3248e-19
15	-1.0764e-19
16	-1.1592e-19
17	-1.3248e-19
18	-1.4076e-19
19	-1.4076e-19
20	-1.3248e-19
21	-1.242e-19
22	-1.3248e-19
23	-1.4076e-19
24	-1.1592e-19
25	-9.108e-20
26	-1.1592e-19
27	-1.242e-19
28	-9.108e-20
29	-1.0764e-19
30	-9.936e-20
31	-1.3248e-19
32	-9.108e-20
33	-1.242e-19
34	-8.28e-20
35	-1.0764e-19
36	-9.936e-20
37	-1.3248e-19
38	-1.0764e-19
39	-1.3248e-19
40	-1.0764e-19
41	-1.0764e-19
42	-1.242e-19
43	-1.242e-19
44	-1.0764e-19
45	-1.0764e-19
46	-1.242e-19
47	-9.108e-20
48	-1.1592e-19
49	-1.3248e-19
50	-9.108e-20
51	-1.1592e-19
52	-9.936e-20
53	-1.1592e-19
54	-1.0764e-19
55	-9.936e-20
56	-9.108e-20
57	-1.0764e-19
58	-9.936e-20
59	-1.1592e-19
60	-7.452e-20
61	-8.28e-20
62	-9.936e-20
63	-1.0764e-19
64	-9.108e-20
65	-1.1592e-19
66	-1.1592e-19
67	-1.242e-19
68	-1.0764e-19
69	-1.0764e-19
70	-1.0764e-19
71	-1.1592e-19
72	-9.108e-20
73	-9.108e-20
74	-1.0764e-19
75	-9.108e-20
76	-1.1592e-19
77	-9.936e-20
78	-8.28e-20
79	-1.0764e-19
80	-9.936e-20
81	-1.0764e-19
82	-5.796e-20
83	-5.796e-20
84	-6.624e-20
85	-5.796e-20
86	-5.796e-20
87	-3.312e-20
88	-4.968e-20
89	-2.484e-20
Average the ten runs:
0	-1.44072e-19
1	-1.43244e-19
2	-1.37448e-19
3	-1.42416e-19
4	-1.42416e-19
5	-1.4076e-19
6	-1.43244e-19
7	-1.38276e-19
8	-1.37448e-19
9	-1.39104e-19
10	-1.37448e-19
11	-1.31652e-19
12	-1.27512e-19
13	-1.4076e-19
14	-1.31652e-19
15	-1.26684e-19
16	-1.2834e-19
17	-1.2834e-19
18	-1.30824e-19
19	-1.2006e-19
20	-1.23372e-19
21	-1.23372e-19
22	-1.23372e-19
23	-1.26684e-19
24	-1.1592e-19
25	-1.17576e-19
26	-1.1592e-19
27	-1.18404e-19
28	-1.10952e-19
29	-1.1592e-19
30	-1.13436e-19
31	-1.1178e-19
32	-1.13436e-19
33	-1.12608e-19
34	-1.13436e-19
35	-1.08468e-19
36	-1.05156e-19
37	-1.09296e-19
38	-1.06812e-19
39	-1.15092e-19
40	-1.10952e-19
41	-1.14264e-19
42	-1.12608e-19
43	-1.00188e-19
44	-1.15092e-19
45	-1.17576e-19
46	-1.17576e-19
47	-1.0764e-19
48	-1.09296e-19
49	-1.12608e-19
50	-1.02672e-19
51	-1.06812e-19
52	-1.0764e-19
53	-1.05156e-19
54	-1.05984e-19
55	-1.02672e-19
56	-1.02672e-19
57	-1.14264e-19
58	-1.0764e-19
59	-1.10952e-19
60	-1.035e-19
61	-9.7704e-20
62	-1.0764e-19
63	-9.8532e-20
64	-9.3564e-20
65	-1.1178e-19
66	-1.035e-19
67	-1.09296e-19
68	-9.7704e-20
69	-1.05984e-19
70	-1.01844e-19
71	-1.06812e-19
72	-1.035e-19
73	-1.05984e-19
74	-9.7704e-20
75	-1.04328e-19
76	-1.02672e-19
77	-9.2736e-20
78	-8.9424e-20
79	-8.694e-20
80	-8.4456e-20
81	-8.0316e-20
82	-7.2036e-20
83	-6.7068e-20
84	-6.7896e-20
85	-6.21e-20
86	-6.1272e-20
87	-6.5412e-20
88	-6.3756e-20
89	-5.6304e-20
