# Supplementary material for: Self-organization and stability of magnetosome chains—A simulation study
Source: PLoS One. 2018 Jan 9;13(1):e0190265. doi: 10.1371/journal.pone.0190265 (PMC5760029; doi:10.1371/journal.pone.0190265)
Supplement: S1 Appendix — In section 1.2, we obtained the critical angle of the external field where Ebinding > Eelasticity and as a result, the linker of the particle to the filament breaks. In this appendix, we look at this critical angle in more detail. To that end, we compare the energy of one unbinding particle in the bound and unbound configuration as indicated in Fig 4 (the other particle is considered as a provider of the dipole-dipole interactions). In the bound configuration, the energy is given by Ebound=EB+Edd+Eelasticity+Ebinding.(5) After unbinding the energy includes only the external magnetic field-dipole and dipole-dipole interactions, Eunbound=Edd+EB.(6) We take the two magnetic moments to be parallel and aligned with the field and calculate both energies. Assuming that the linker breaks, when the bound energy exceeds the unbound one, we obtain the condition that the particle unbinds, when Ebinding > Eelasticity. Eelasticity=+12kl(l-l0)2l2=(R+d2)2+(l0+R+d2)2+2l0(R+d2)cos(θ) Lengths l and l0 are presented in S1 Fig. Ebinding > Eelasticity leads to, (((R+d2)2+(l0+R+d2)2+2l0(R+d2)cos(θ))12−l0)2≥(2Ebindingkl)⇒cos(θ)≥R+d22(R+d2+l0)+R+d2+l02(R+d2)−(2Ebindingkl+l0)22(R+d2)×(R+d2+l0) cosθ≥R+d22(R+d2+l0)+R+d2+l02(R+d2)-(2Ebindingkl+l0)22(R+d2)×(R+d2+l0)(7) Using the values from section 0.1, this leads to θ ≳ 27°. (ZIP) [file pone.0190265.s002.zip › SI/Fig_7_Energies-50mT/External Field Energy-External Field Angle-50mT.txt]

External Field Angle(degree) External Field Energy(j)
1st Run:
0	-1.60704e-17
1	-1.60588e-17
2	-1.60625e-17
3	-1.6045e-17
4	-1.60344e-17
5	-1.60388e-17
6	-1.60262e-17
7	-1.59926e-17
8	-1.59714e-17
9	-1.59597e-17
10	-1.59528e-17
11	-1.59122e-17
12	-1.586e-17
13	-1.5856e-17
14	-1.58512e-17
15	-1.58615e-17
16	-1.58098e-17
17	-1.57755e-17
18	-1.57778e-17
19	-1.57161e-17
20	-1.56519e-17
21	-1.56624e-17
22	-1.56924e-17
23	-1.55315e-17
24	-1.55084e-17
25	-1.54718e-17
26	-1.54816e-17
27	-1.54252e-17
28	-1.52916e-17
29	-1.53738e-17
30	-1.52718e-17
31	-1.52526e-17
32	-1.53073e-17
33	-1.52174e-17
34	-1.51205e-17
35	-1.51665e-17
36	-1.51244e-17
37	-1.50075e-17
38	-1.50129e-17
39	-1.49666e-17
40	-1.4879e-17
41	-1.48864e-17
42	-1.46446e-17
43	-1.47148e-17
44	-1.46907e-17
45	-1.46325e-17
46	-1.44448e-17
47	-1.44167e-17
48	-1.44167e-17
49	-1.42593e-17
50	-1.42001e-17
51	-1.42163e-17
52	-1.41481e-17
53	-1.42788e-17
54	-1.40259e-17
55	-1.3879e-17
56	-1.38527e-17
57	-1.38113e-17
58	-1.38223e-17
59	-1.3704e-17
60	-1.36136e-17
61	-1.35268e-17
62	-1.33818e-17
63	-1.32635e-17
64	-1.33599e-17
65	-1.31775e-17
66	-1.29646e-17
67	-1.30353e-17
68	-1.36174e-17
69	-1.37009e-17
70	-1.35189e-17
71	-1.36014e-17
72	-1.34867e-17
73	-1.35255e-17
74	-1.3996e-17
75	-1.39681e-17
76	-1.39845e-17
77	-1.38673e-17
78	-1.503e-17
79	-1.49449e-17
80	-1.49291e-17
81	-1.48332e-17
82	-1.49743e-17
83	-1.48254e-17
84	-1.54793e-17
85	-1.55227e-17
86	-1.55812e-17
87	-1.55654e-17
88	-1.55868e-17
89	-1.53795e-17
2nd Run:
0	-1.60725e-17
1	-1.60629e-17
2	-1.6059e-17
3	-1.60487e-17
4	-1.60305e-17
5	-1.60035e-17
6	-1.59993e-17
7	-1.59744e-17
8	-1.59737e-17
9	-1.59596e-17
10	-1.59814e-17
11	-1.59481e-17
12	-1.58889e-17
13	-1.58515e-17
14	-1.58399e-17
15	-1.58344e-17
16	-1.57911e-17
17	-1.57405e-17
18	-1.57377e-17
19	-1.57615e-17
20	-1.56859e-17
21	-1.56492e-17
22	-1.56633e-17
23	-1.55841e-17
24	-1.55771e-17
25	-1.55185e-17
26	-1.55342e-17
27	-1.54353e-17
28	-1.53804e-17
29	-1.53447e-17
30	-1.52338e-17
31	-1.53555e-17
32	-1.51847e-17
33	-1.52069e-17
34	-1.52751e-17
35	-1.51588e-17
36	-1.51903e-17
37	-1.50807e-17
38	-1.50447e-17
39	-1.48868e-17
40	-1.49037e-17
41	-1.48075e-17
42	-1.47643e-17
43	-1.47009e-17
44	-1.46984e-17
45	-1.45072e-17
46	-1.45532e-17
47	-1.4458e-17
48	-1.44172e-17
49	-1.43746e-17
50	-1.42073e-17
51	-1.41544e-17
52	-1.40421e-17
53	-1.41326e-17
54	-1.41085e-17
55	-1.3972e-17
56	-1.37217e-17
57	-1.38191e-17
58	-1.35452e-17
59	-1.34999e-17
60	-1.34794e-17
61	-1.33684e-17
62	-1.34119e-17
63	-1.32514e-17
64	-1.3225e-17
65	-1.31018e-17
66	-1.31096e-17
67	-1.28687e-17
68	-1.2826e-17
69	-1.2776e-17
70	-1.2624e-17
71	-1.2648e-17
72	-1.22639e-17
73	-1.24569e-17
74	-1.24912e-17
75	-1.21401e-17
76	-1.20469e-17
77	-1.21151e-17
78	-1.17313e-17
79	-1.17281e-17
80	-1.16274e-17
81	-1.18686e-17
82	-1.52252e-17
83	-1.50847e-17
84	-1.5824e-17
85	-1.58555e-17
86	-1.59224e-17
87	-1.59507e-17
88	-1.60004e-17
89	-1.59473e-17
3rd Run:
0	-1.60588e-17
1	-1.60726e-17
2	-1.6044e-17
3	-1.60565e-17
4	-1.60376e-17
5	-1.60213e-17
6	-1.60251e-17
7	-1.59972e-17
8	-1.59731e-17
9	-1.59543e-17
10	-1.59336e-17
11	-1.58936e-17
12	-1.58869e-17
13	-1.58894e-17
14	-1.58704e-17
15	-1.58523e-17
16	-1.5746e-17
17	-1.57624e-17
18	-1.57337e-17
19	-1.56996e-17
20	-1.56608e-17
21	-1.5705e-17
22	-1.56135e-17
23	-1.55148e-17
24	-1.56441e-17
25	-1.54896e-17
26	-1.55121e-17
27	-1.54085e-17
28	-1.53975e-17
29	-1.53351e-17
30	-1.52654e-17
31	-1.52962e-17
32	-1.52181e-17
33	-1.52131e-17
34	-1.5226e-17
35	-1.51676e-17
36	-1.49889e-17
37	-1.50305e-17
38	-1.49717e-17
39	-1.49019e-17
40	-1.49257e-17
41	-1.4856e-17
42	-1.47241e-17
43	-1.47008e-17
44	-1.45781e-17
45	-1.4608e-17
46	-1.45001e-17
47	-1.44529e-17
48	-1.44274e-17
49	-1.43333e-17
50	-1.4392e-17
51	-1.41634e-17
52	-1.4248e-17
53	-1.40962e-17
54	-1.40311e-17
55	-1.38896e-17
56	-1.36852e-17
57	-1.37667e-17
58	-1.36926e-17
59	-1.36377e-17
60	-1.34279e-17
61	-1.35577e-17
62	-1.32942e-17
63	-1.31757e-17
64	-1.31192e-17
65	-1.3164e-17
66	-1.30224e-17
67	-1.29517e-17
68	-1.29881e-17
69	-1.27566e-17
70	-1.27926e-17
71	-1.26721e-17
72	-1.25273e-17
73	-1.24127e-17
74	-1.24078e-17
75	-1.2346e-17
76	-1.21847e-17
77	-1.19494e-17
78	-1.20838e-17
79	-1.25471e-17
80	-1.58941e-17
81	-1.59403e-17
82	-1.60176e-17
83	-1.60193e-17
84	-1.59835e-17
85	-1.59752e-17
86	-1.60271e-17
87	-1.6019e-17
88	-1.60511e-17
89	-1.60306e-17
4th Run:
0	-1.60624e-17
1	-1.604e-17
2	-1.60572e-17
3	-1.60515e-17
4	-1.60331e-17
5	-1.60199e-17
6	-1.60219e-17
7	-1.59813e-17
8	-1.59909e-17
9	-1.59765e-17
10	-1.595e-17
11	-1.59401e-17
12	-1.58855e-17
13	-1.58827e-17
14	-1.589e-17
15	-1.57915e-17
16	-1.58256e-17
17	-1.57357e-17
18	-1.57637e-17
19	-1.57718e-17
20	-1.57249e-17
21	-1.57133e-17
22	-1.56782e-17
23	-1.55834e-17
24	-1.56006e-17
25	-1.55481e-17
26	-1.55305e-17
27	-1.54371e-17
28	-1.54724e-17
29	-1.52952e-17
30	-1.52934e-17
31	-1.52341e-17
32	-1.52114e-17
33	-1.52378e-17
34	-1.50576e-17
35	-1.5156e-17
36	-1.50725e-17
37	-1.49352e-17
38	-1.48657e-17
39	-1.48743e-17
40	-1.4832e-17
41	-1.47708e-17
42	-1.46401e-17
43	-1.45567e-17
44	-1.4594e-17
45	-1.45223e-17
46	-1.43539e-17
47	-1.43743e-17
48	-1.41631e-17
49	-1.42168e-17
50	-1.40328e-17
51	-1.41587e-17
52	-1.40619e-17
53	-1.40509e-17
54	-1.36903e-17
55	-1.3686e-17
56	-1.37363e-17
57	-1.35525e-17
58	-1.36231e-17
59	-1.34166e-17
60	-1.3274e-17
61	-1.34034e-17
62	-1.30813e-17
63	-1.31159e-17
64	-1.3147e-17
65	-1.29388e-17
66	-1.28853e-17
67	-1.27526e-17
68	-1.28542e-17
69	-1.26674e-17
70	-1.23594e-17
71	-1.24245e-17
72	-1.23056e-17
73	-1.23243e-17
74	-1.21781e-17
75	-1.18996e-17
76	-1.27561e-17
77	-1.43731e-17
78	-1.59079e-17
79	-1.59101e-17
80	-1.59963e-17
81	-1.59962e-17
82	-1.60215e-17
83	-1.60239e-17
84	-1.60181e-17
85	-1.60295e-17
86	-1.59991e-17
87	-1.59965e-17
88	-1.60251e-17
89	-1.60222e-17
5th Run:
0	-1.60592e-17
1	-1.60539e-17
2	-1.60491e-17
3	-1.60549e-17
4	-1.6035e-17
5	-1.60244e-17
6	-1.59667e-17
7	-1.60016e-17
8	-1.59386e-17
9	-1.59846e-17
10	-1.58644e-17
11	-1.59143e-17
12	-1.58869e-17
13	-1.58603e-17
14	-1.58661e-17
15	-1.57902e-17
16	-1.58022e-17
17	-1.57825e-17
18	-1.57867e-17
19	-1.58173e-17
20	-1.57628e-17
21	-1.56879e-17
22	-1.56932e-17
23	-1.56317e-17
24	-1.55824e-17
25	-1.55579e-17
26	-1.55508e-17
27	-1.55121e-17
28	-1.54355e-17
29	-1.54262e-17
30	-1.54533e-17
31	-1.53809e-17
32	-1.52617e-17
33	-1.53196e-17
34	-1.52615e-17
35	-1.51718e-17
36	-1.51573e-17
37	-1.51608e-17
38	-1.49422e-17
39	-1.49657e-17
40	-1.48759e-17
41	-1.47962e-17
42	-1.49031e-17
43	-1.47575e-17
44	-1.46596e-17
45	-1.47484e-17
46	-1.46678e-17
47	-1.44674e-17
48	-1.44317e-17
49	-1.43923e-17
50	-1.42568e-17
51	-1.42349e-17
52	-1.4248e-17
53	-1.40946e-17
54	-1.40341e-17
55	-1.3955e-17
56	-1.38652e-17
57	-1.38031e-17
58	-1.37115e-17
59	-1.37268e-17
60	-1.35783e-17
61	-1.34662e-17
62	-1.33149e-17
63	-1.35184e-17
64	-1.31521e-17
65	-1.31594e-17
66	-1.30913e-17
67	-1.30068e-17
68	-1.28859e-17
69	-1.28921e-17
70	-1.26962e-17
71	-1.27176e-17
72	-1.23158e-17
73	-1.23057e-17
74	-1.2403e-17
75	-1.21517e-17
76	-1.22933e-17
77	-1.17969e-17
78	-1.19194e-17
79	-1.18917e-17
80	-1.1792e-17
81	-1.18502e-17
82	-1.16161e-17
83	-1.56257e-17
84	-1.56259e-17
85	-1.54923e-17
86	-1.55429e-17
87	-1.56609e-17
88	-1.56889e-17
89	-1.56191e-17
6th Run:
0	-1.60544e-17
1	-1.60491e-17
2	-1.60542e-17
3	-1.60311e-17
4	-1.60382e-17
5	-1.60328e-17
6	-1.60073e-17
7	-1.60163e-17
8	-1.59888e-17
9	-1.59809e-17
10	-1.59391e-17
11	-1.59359e-17
12	-1.59343e-17
13	-1.58662e-17
14	-1.58718e-17
15	-1.58193e-17
16	-1.58006e-17
17	-1.57384e-17
18	-1.57951e-17
19	-1.57139e-17
20	-1.56802e-17
21	-1.56787e-17
22	-1.55839e-17
23	-1.55843e-17
24	-1.55459e-17
25	-1.56097e-17
26	-1.55335e-17
27	-1.54319e-17
28	-1.55293e-17
29	-1.5402e-17
30	-1.52946e-17
31	-1.52626e-17
32	-1.53047e-17
33	-1.53048e-17
34	-1.51254e-17
35	-1.51066e-17
36	-1.50455e-17
37	-1.5128e-17
38	-1.5042e-17
39	-1.49095e-17
40	-1.48194e-17
41	-1.47502e-17
42	-1.47697e-17
43	-1.4716e-17
44	-1.46967e-17
45	-1.45037e-17
46	-1.46184e-17
47	-1.45055e-17
48	-1.43806e-17
49	-1.42513e-17
50	-1.4159e-17
51	-1.41913e-17
52	-1.42026e-17
53	-1.39585e-17
54	-1.39215e-17
55	-1.38884e-17
56	-1.36952e-17
57	-1.37506e-17
58	-1.37243e-17
59	-1.35405e-17
60	-1.35682e-17
61	-1.34904e-17
62	-1.32442e-17
63	-1.33306e-17
64	-1.30731e-17
65	-1.31864e-17
66	-1.30897e-17
67	-1.29962e-17
68	-1.28766e-17
69	-1.28341e-17
70	-1.26482e-17
71	-1.26887e-17
72	-1.28215e-17
73	-1.24669e-17
74	-1.23334e-17
75	-1.2475e-17
76	-1.22287e-17
77	-1.21795e-17
78	-1.3203e-17
79	-1.48434e-17
80	-1.47869e-17
81	-1.49072e-17
82	-1.57459e-17
83	-1.5821e-17
84	-1.58785e-17
85	-1.57906e-17
86	-1.57892e-17
87	-1.58351e-17
88	-1.58041e-17
89	-1.60199e-17
7th Run:
0	-1.60698e-17
1	-1.60603e-17
2	-1.60547e-17
3	-1.60531e-17
4	-1.60243e-17
5	-1.60194e-17
6	-1.59844e-17
7	-1.59786e-17
8	-1.59794e-17
9	-1.59424e-17
10	-1.59535e-17
11	-1.58909e-17
12	-1.58571e-17
13	-1.58505e-17
14	-1.59194e-17
15	-1.58493e-17
16	-1.5829e-17
17	-1.58058e-17
18	-1.57626e-17
19	-1.56999e-17
20	-1.573e-17
21	-1.56787e-17
22	-1.56139e-17
23	-1.5691e-17
24	-1.5618e-17
25	-1.5552e-17
26	-1.54543e-17
27	-1.55184e-17
28	-1.55144e-17
29	-1.54619e-17
30	-1.54229e-17
31	-1.54491e-17
32	-1.53663e-17
33	-1.5311e-17
34	-1.52364e-17
35	-1.52056e-17
36	-1.50205e-17
37	-1.50969e-17
38	-1.50411e-17
39	-1.49199e-17
40	-1.49229e-17
41	-1.49144e-17
42	-1.48052e-17
43	-1.47686e-17
44	-1.47002e-17
45	-1.46648e-17
46	-1.45756e-17
47	-1.44064e-17
48	-1.45098e-17
49	-1.43773e-17
50	-1.43095e-17
51	-1.43016e-17
52	-1.41618e-17
53	-1.41056e-17
54	-1.39834e-17
55	-1.42092e-17
56	-1.39431e-17
57	-1.38029e-17
58	-1.3793e-17
59	-1.35922e-17
60	-1.39191e-17
61	-1.36873e-17
62	-1.37824e-17
63	-1.3339e-17
64	-1.33252e-17
65	-1.31398e-17
66	-1.31635e-17
67	-1.30732e-17
68	-1.29188e-17
69	-1.2905e-17
70	-1.26994e-17
71	-1.28795e-17
72	-1.27462e-17
73	-1.24786e-17
74	-1.2398e-17
75	-1.24734e-17
76	-1.33267e-17
77	-1.33171e-17
78	-1.33533e-17
79	-1.40054e-17
80	-1.4252e-17
81	-1.57423e-17
82	-1.58289e-17
83	-1.57808e-17
84	-1.57342e-17
85	-1.58259e-17
86	-1.5741e-17
87	-1.56952e-17
88	-1.57876e-17
89	-1.57505e-17
8th Run:
0	-1.60496e-17
1	-1.60598e-17
2	-1.60507e-17
3	-1.60578e-17
4	-1.60444e-17
5	-1.60105e-17
6	-1.60138e-17
7	-1.59859e-17
8	-1.59822e-17
9	-1.59359e-17
10	-1.59364e-17
11	-1.59248e-17
12	-1.58922e-17
13	-1.5878e-17
14	-1.5827e-17
15	-1.58031e-17
16	-1.57232e-17
17	-1.57358e-17
18	-1.56893e-17
19	-1.57517e-17
20	-1.57184e-17
21	-1.56499e-17
22	-1.55556e-17
23	-1.54949e-17
24	-1.55637e-17
25	-1.55644e-17
26	-1.54592e-17
27	-1.54508e-17
28	-1.54314e-17
29	-1.5421e-17
30	-1.53349e-17
31	-1.53711e-17
32	-1.52848e-17
33	-1.51941e-17
34	-1.50897e-17
35	-1.51435e-17
36	-1.50126e-17
37	-1.50609e-17
38	-1.49735e-17
39	-1.48794e-17
40	-1.47753e-17
41	-1.48396e-17
42	-1.4631e-17
43	-1.4674e-17
44	-1.46544e-17
45	-1.45653e-17
46	-1.4468e-17
47	-1.42747e-17
48	-1.43682e-17
49	-1.42479e-17
50	-1.41937e-17
51	-1.40662e-17
52	-1.39715e-17
53	-1.39399e-17
54	-1.38317e-17
55	-1.38832e-17
56	-1.36877e-17
57	-1.36565e-17
58	-1.35883e-17
59	-1.35516e-17
60	-1.33539e-17
61	-1.31372e-17
62	-1.32615e-17
63	-1.32028e-17
64	-1.301e-17
65	-1.30568e-17
66	-1.28659e-17
67	-1.27203e-17
68	-1.2967e-17
69	-1.2616e-17
70	-1.23633e-17
71	-1.26575e-17
72	-1.25416e-17
73	-1.23452e-17
74	-1.23441e-17
75	-1.17051e-17
76	-1.19443e-17
77	-1.18051e-17
78	-1.34435e-17
79	-1.42459e-17
80	-1.42777e-17
81	-1.58691e-17
82	-1.58126e-17
83	-1.59249e-17
84	-1.58481e-17
85	-1.59315e-17
86	-1.59177e-17
87	-1.59148e-17
88	-1.59384e-17
89	-1.59561e-17
9th Run:
0	-1.60664e-17
1	-1.60654e-17
2	-1.60719e-17
3	-1.60613e-17
4	-1.6045e-17
5	-1.59904e-17
6	-1.60186e-17
7	-1.59951e-17
8	-1.59699e-17
9	-1.59826e-17
10	-1.59165e-17
11	-1.59002e-17
12	-1.58825e-17
13	-1.58699e-17
14	-1.58604e-17
15	-1.58602e-17
16	-1.58036e-17
17	-1.58171e-17
18	-1.5796e-17
19	-1.5777e-17
20	-1.56802e-17
21	-1.56465e-17
22	-1.56348e-17
23	-1.56252e-17
24	-1.55995e-17
25	-1.54917e-17
26	-1.54931e-17
27	-1.54577e-17
28	-1.54899e-17
29	-1.5397e-17
30	-1.53548e-17
31	-1.53251e-17
32	-1.53092e-17
33	-1.51725e-17
34	-1.52061e-17
35	-1.50732e-17
36	-1.51752e-17
37	-1.50642e-17
38	-1.50468e-17
39	-1.50435e-17
40	-1.49188e-17
41	-1.47542e-17
42	-1.47549e-17
43	-1.4796e-17
44	-1.4722e-17
45	-1.46365e-17
46	-1.44402e-17
47	-1.46091e-17
48	-1.42241e-17
49	-1.43853e-17
50	-1.43499e-17
51	-1.42088e-17
52	-1.43091e-17
53	-1.40131e-17
54	-1.40753e-17
55	-1.38483e-17
56	-1.37593e-17
57	-1.39299e-17
58	-1.37796e-17
59	-1.36063e-17
60	-1.36435e-17
61	-1.34049e-17
62	-1.35708e-17
63	-1.33119e-17
64	-1.32417e-17
65	-1.34648e-17
66	-1.31315e-17
67	-1.31858e-17
68	-1.31081e-17
69	-1.29826e-17
70	-1.28422e-17
71	-1.2796e-17
72	-1.26411e-17
73	-1.23427e-17
74	-1.22582e-17
75	-1.24014e-17
76	-1.23001e-17
77	-1.22268e-17
78	-1.54509e-17
79	-1.55677e-17
80	-1.5462e-17
81	-1.54622e-17
82	-1.54486e-17
83	-1.54992e-17
84	-1.54533e-17
85	-1.54111e-17
86	-1.55023e-17
87	-1.54347e-17
88	-1.53716e-17
89	-1.53978e-17
10th Run:
0	-1.60619e-17
1	-1.60651e-17
2	-1.60523e-17
3	-1.60531e-17
4	-1.60321e-17
5	-1.60188e-17
6	-1.59968e-17
7	-1.59728e-17
8	-1.59818e-17
9	-1.59874e-17
10	-1.59121e-17
11	-1.5925e-17
12	-1.58887e-17
13	-1.58852e-17
14	-1.5877e-17
15	-1.5804e-17
16	-1.57889e-17
17	-1.57697e-17
18	-1.57523e-17
19	-1.56679e-17
20	-1.5689e-17
21	-1.56627e-17
22	-1.57297e-17
23	-1.5632e-17
24	-1.55059e-17
25	-1.54516e-17
26	-1.54509e-17
27	-1.55958e-17
28	-1.54271e-17
29	-1.5426e-17
30	-1.53889e-17
31	-1.52448e-17
32	-1.5334e-17
33	-1.52984e-17
34	-1.52346e-17
35	-1.5131e-17
36	-1.51021e-17
37	-1.5015e-17
38	-1.5015e-17
39	-1.48704e-17
40	-1.4797e-17
41	-1.47688e-17
42	-1.47502e-17
43	-1.46173e-17
44	-1.46229e-17
45	-1.4625e-17
46	-1.45358e-17
47	-1.45434e-17
48	-1.44912e-17
49	-1.43529e-17
50	-1.41781e-17
51	-1.4082e-17
52	-1.41295e-17
53	-1.40824e-17
54	-1.40057e-17
55	-1.37662e-17
56	-1.38685e-17
57	-1.36774e-17
58	-1.37566e-17
59	-1.37089e-17
60	-1.36463e-17
61	-1.33267e-17
62	-1.32721e-17
63	-1.33301e-17
64	-1.31626e-17
65	-1.31044e-17
66	-1.31952e-17
67	-1.31088e-17
68	-1.28287e-17
69	-1.2795e-17
70	-1.27473e-17
71	-1.24805e-17
72	-1.25345e-17
73	-1.25719e-17
74	-1.21787e-17
75	-1.2202e-17
76	-1.23825e-17
77	-1.21337e-17
78	-1.19701e-17
79	-1.19431e-17
80	-1.17309e-17
81	-1.16868e-17
82	-1.59299e-17
83	-1.59013e-17
84	-1.59314e-17
85	-1.59202e-17
86	-1.59527e-17
87	-1.59552e-17
88	-1.59339e-17
89	-1.59489e-17
Average over the ten runs:
0	-1.60625e-17
1	-1.60588e-17
2	-1.60556e-17
3	-1.60513e-17
4	-1.60355e-17
5	-1.6018e-17
6	-1.6006e-17
7	-1.59896e-17
8	-1.5975e-17
9	-1.59664e-17
10	-1.5934e-17
11	-1.59185e-17
12	-1.58863e-17
13	-1.5869e-17
14	-1.58673e-17
15	-1.58266e-17
16	-1.5792e-17
17	-1.57663e-17
18	-1.57595e-17
19	-1.57377e-17
20	-1.56984e-17
21	-1.56734e-17
22	-1.56458e-17
23	-1.55873e-17
24	-1.55746e-17
25	-1.55255e-17
26	-1.55e-17
27	-1.54673e-17
28	-1.5437e-17
29	-1.53883e-17
30	-1.53314e-17
31	-1.53172e-17
32	-1.52782e-17
33	-1.52476e-17
34	-1.51833e-17
35	-1.51481e-17
36	-1.50889e-17
37	-1.5058e-17
38	-1.49956e-17
39	-1.49218e-17
40	-1.4865e-17
41	-1.48144e-17
42	-1.47387e-17
43	-1.47003e-17
44	-1.46617e-17
45	-1.46014e-17
46	-1.45158e-17
47	-1.44508e-17
48	-1.4383e-17
49	-1.43191e-17
50	-1.42279e-17
51	-1.41778e-17
52	-1.41523e-17
53	-1.40753e-17
54	-1.39708e-17
55	-1.38977e-17
56	-1.37815e-17
57	-1.3757e-17
58	-1.37037e-17
59	-1.35985e-17
60	-1.35504e-17
61	-1.34369e-17
62	-1.33615e-17
63	-1.32839e-17
64	-1.31816e-17
65	-1.31494e-17
66	-1.30519e-17
67	-1.29699e-17
68	-1.29871e-17
69	-1.28926e-17
70	-1.27292e-17
71	-1.27566e-17
72	-1.26184e-17
73	-1.2523e-17
74	-1.24988e-17
75	-1.23762e-17
76	-1.25448e-17
77	-1.25764e-17
78	-1.34093e-17
79	-1.37627e-17
80	-1.40748e-17
81	-1.44156e-17
82	-1.52621e-17
83	-1.56506e-17
84	-1.57776e-17
85	-1.57754e-17
86	-1.57976e-17
87	-1.58027e-17
88	-1.58188e-17
89	-1.58072e-17
