# Supplementary material for: Self-organization and stability of magnetosome chains—A simulation study
Source: PLoS One. 2018 Jan 9;13(1):e0190265. doi: 10.1371/journal.pone.0190265 (PMC5760029; doi:10.1371/journal.pone.0190265)
Supplement: S1 Appendix — In section 1.2, we obtained the critical angle of the external field where Ebinding > Eelasticity and as a result, the linker of the particle to the filament breaks. In this appendix, we look at this critical angle in more detail. To that end, we compare the energy of one unbinding particle in the bound and unbound configuration as indicated in Fig 4 (the other particle is considered as a provider of the dipole-dipole interactions). In the bound configuration, the energy is given by Ebound=EB+Edd+Eelasticity+Ebinding.(5) After unbinding the energy includes only the external magnetic field-dipole and dipole-dipole interactions, Eunbound=Edd+EB.(6) We take the two magnetic moments to be parallel and aligned with the field and calculate both energies. Assuming that the linker breaks, when the bound energy exceeds the unbound one, we obtain the condition that the particle unbinds, when Ebinding > Eelasticity. Eelasticity=+12kl(l-l0)2l2=(R+d2)2+(l0+R+d2)2+2l0(R+d2)cos(θ) Lengths l and l0 are presented in S1 Fig. Ebinding > Eelasticity leads to, (((R+d2)2+(l0+R+d2)2+2l0(R+d2)cos(θ))12−l0)2≥(2Ebindingkl)⇒cos(θ)≥R+d22(R+d2+l0)+R+d2+l02(R+d2)−(2Ebindingkl+l0)22(R+d2)×(R+d2+l0) cosθ≥R+d22(R+d2+l0)+R+d2+l02(R+d2)-(2Ebindingkl+l0)22(R+d2)×(R+d2+l0)(7) Using the values from section 0.1, this leads to θ ≳ 27°. (ZIP) [file pone.0190265.s002.zip › SI/Fig_7_Energies-50mT/Elastic Energy-External Field Angle-50mT.txt]

External Field Angle(degree) Elastic Energy(j)
1st Run:
0	8.25651e-21
1	2.46354e-20
2	6.11936e-21
3	1.76852e-20
4	2.92199e-21
5	9.21035e-21
6	1.05537e-21
7	1.76247e-20
8	1.223e-20
9	3.82963e-20
10	2.18792e-20
11	2.58349e-20
12	1.9882e-20
13	1.68365e-20
14	1.00999e-20
15	1.61972e-20
16	1.96682e-20
17	1.87955e-20
18	2.65758e-20
19	1.80904e-20
20	9.62293e-21
21	1.81422e-20
22	2.40842e-20
23	6.96539e-21
24	1.2292e-20
25	1.56703e-20
26	1.53561e-20
27	6.26351e-21
28	1.71e-20
29	2.11881e-20
30	1.00002e-20
31	1.65831e-20
32	1.3612e-20
33	2.07092e-20
34	2.87436e-20
35	2.59993e-20
36	1.56905e-20
37	2.23549e-20
38	8.44587e-21
39	2.85896e-20
40	3.48771e-21
41	1.71677e-20
42	8.41013e-21
43	1.24213e-20
44	2.83208e-20
45	2.33888e-20
46	1.33841e-20
47	3.29439e-20
48	1.54824e-20
49	1.34647e-20
50	8.46445e-21
51	1.52818e-20
52	3.4241e-20
53	1.57231e-20
54	4.30384e-20
55	2.14423e-20
56	1.21996e-20
57	8.54882e-21
58	2.48049e-20
59	1.71977e-20
60	2.05387e-20
61	2.50707e-20
62	2.36129e-20
63	1.96251e-20
64	2.34664e-20
65	1.64664e-20
66	2.96072e-20
67	3.41984e-20
68	2.11647e-20
69	5.14973e-20
70	1.43572e-20
71	8.642e-21
72	1.82519e-20
73	6.56614e-21
74	8.13679e-21
75	1.47116e-20
76	1.79227e-20
77	2.39893e-20
78	5.19173e-21
79	1.85182e-21
80	5.91074e-21
81	4.15165e-21
82	7.10886e-21
83	1.32263e-20
84	7.32871e-21
85	6.14632e-21
86	5.42813e-21
87	1.02788e-20
88	6.94954e-21
89	6.80904e-21
2nd Run:
0	1.22608e-20
1	1.60302e-20
2	7.59203e-21
3	9.50435e-21
4	2.30561e-21
5	5.336e-21
6	1.11972e-21
7	2.5782e-20
8	3.5325e-21
9	4.23565e-21
10	6.39816e-21
11	9.19763e-21
12	3.40298e-21
13	1.02073e-20
14	9.26232e-21
15	5.46097e-21
16	9.51645e-21
17	3.71599e-21
18	5.63612e-21
19	1.75299e-20
20	3.36734e-20
21	2.72493e-20
22	1.04676e-20
23	1.23055e-20
24	1.58379e-20
25	1.85767e-20
26	1.08833e-20
27	5.52433e-21
28	9.67902e-21
29	3.29225e-20
30	6.63452e-21
31	4.64414e-21
32	9.31026e-21
33	1.03503e-20
34	9.30532e-21
35	1.24449e-20
36	2.20639e-21
37	1.15326e-20
38	1.18427e-20
39	2.64282e-20
40	2.23594e-20
41	1.69774e-20
42	1.28467e-20
43	2.22417e-20
44	2.61087e-20
45	1.93704e-20
46	1.22219e-20
47	2.33925e-20
48	1.27525e-20
49	2.95573e-20
50	2.57443e-20
51	2.52107e-20
52	3.1073e-20
53	2.6803e-20
54	2.88504e-20
55	2.93413e-20
56	2.63748e-20
57	4.04564e-20
58	3.36341e-20
59	2.49037e-20
60	3.21071e-20
61	2.06792e-20
62	1.94088e-20
63	4.09871e-20
64	3.15162e-20
65	1.98405e-20
66	2.52556e-20
67	3.56174e-20
68	2.07792e-20
69	3.0856e-20
70	3.94123e-20
71	2.99529e-20
72	3.62972e-20
73	2.09675e-20
74	2.29474e-20
75	2.26408e-20
76	2.69838e-20
77	1.55562e-20
78	2.1364e-20
79	1.47426e-20
80	2.46507e-20
81	1.9132e-20
82	1.85665e-20
83	6.18611e-21
84	1.67687e-20
85	1.15942e-20
86	1.69696e-20
87	2.81657e-21
88	1.61847e-20
89	7.0181e-21
3rd Run:
0	3.4188e-21
1	3.67961e-21
2	1.09182e-20
3	1.58978e-21
4	1.18412e-20
5	1.48425e-20
6	3.07846e-20
7	7.19342e-21
8	1.25656e-20
9	1.23238e-20
10	7.29895e-21
11	2.09179e-20
12	9.9305e-21
13	7.17948e-21
14	1.0541e-20
15	1.42642e-20
16	2.76142e-20
17	8.94371e-21
18	5.60158e-21
19	9.84668e-21
20	7.79904e-21
21	1.39094e-20
22	2.42471e-20
23	1.31076e-20
24	1.24132e-20
25	1.54371e-20
26	2.61439e-20
27	1.41455e-20
28	1.75694e-20
29	2.0082e-20
30	1.13265e-20
31	1.27121e-20
32	9.42601e-21
33	8.23507e-21
34	2.51303e-20
35	3.17539e-20
36	1.95263e-20
37	1.80506e-20
38	2.02107e-20
39	1.82846e-20
40	2.52929e-20
41	2.41376e-20
42	2.20459e-20
43	1.394e-20
44	1.74931e-20
45	1.33988e-20
46	1.69626e-20
47	2.01607e-20
48	2.61126e-20
49	2.29775e-20
50	3.21808e-20
51	1.92732e-20
52	1.41975e-20
53	1.66168e-20
54	1.77635e-20
55	6.9267e-21
56	3.76961e-20
57	2.2847e-20
58	1.88484e-20
59	4.21557e-21
60	1.47983e-20
61	2.96442e-20
62	1.77627e-20
63	1.15901e-20
64	1.32412e-20
65	2.07171e-20
66	1.29411e-20
67	6.53756e-21
68	2.23786e-20
69	2.91634e-20
70	1.07151e-20
71	3.34349e-20
72	2.23632e-20
73	1.44005e-21
74	1.78941e-20
75	1.76369e-20
76	1.2371e-20
77	2.96227e-20
78	1.63136e-20
79	2.43458e-20
80	2.16104e-21
81	4.83866e-21
82	3.13455e-22
83	5.24052e-21
84	9.3415e-21
85	8.73222e-21
86	4.32341e-21
87	6.53388e-21
88	3.25335e-21
89	2.15162e-21
4th Run:
0	2.54212e-21
1	2.56839e-21
2	5.16561e-21
3	1.20037e-20
4	9.99135e-21
5	1.45407e-20
6	6.42998e-21
7	1.04421e-20
8	1.46424e-20
9	2.13738e-20
10	1.22138e-20
11	2.88826e-20
12	4.18617e-20
13	1.50741e-20
14	2.32485e-20
15	1.96421e-20
16	1.00328e-20
17	9.22447e-21
18	2.38843e-20
19	8.52721e-21
20	9.89123e-21
21	8.22796e-21
22	9.70546e-21
23	1.04129e-20
24	1.5364e-20
25	1.18703e-20
26	1.42536e-20
27	1.36391e-20
28	1.22775e-20
29	1.45074e-20
30	1.99271e-20
31	1.42839e-20
32	2.50018e-20
33	3.45662e-20
34	1.32481e-20
35	1.92417e-20
36	3.59978e-20
37	3.60461e-20
38	2.87409e-20
39	1.64424e-20
40	1.96052e-20
41	1.49337e-20
42	1.2652e-20
43	9.15408e-21
44	1.53616e-20
45	2.26928e-20
46	2.6609e-20
47	2.20465e-20
48	2.13998e-20
49	2.48429e-20
50	4.49552e-20
51	1.69754e-20
52	8.05925e-21
53	1.88295e-20
54	2.00433e-20
55	2.40042e-20
56	1.881e-20
57	1.69145e-20
58	1.25713e-20
59	2.87967e-20
60	1.998e-20
61	2.37785e-20
62	1.14438e-20
63	1.52305e-20
64	1.73183e-20
65	2.99367e-20
66	2.4344e-20
67	9.40241e-21
68	2.64854e-20
69	3.53035e-20
70	2.21688e-20
71	2.88793e-20
72	3.34451e-20
73	2.00875e-20
74	1.38561e-20
75	2.11301e-20
76	1.97354e-20
77	1.31009e-20
78	4.92577e-21
79	4.52853e-21
80	1.77463e-21
81	1.21705e-20
82	6.14987e-21
83	8.48751e-21
84	9.52234e-21
85	5.05598e-21
86	6.74647e-21
87	7.13595e-21
88	1.20597e-20
89	9.41765e-21
5th Run:
0	1.71412e-20
1	1.64608e-20
2	1.03444e-20
3	8.7311e-21
4	4.66512e-21
5	9.39295e-21
6	9.45114e-21
7	2.58146e-20
8	2.24644e-20
9	1.31723e-20
10	7.6783e-21
11	9.69914e-21
12	1.2519e-20
13	2.94244e-20
14	1.86841e-20
15	1.80322e-20
16	2.80713e-20
17	2.14826e-20
18	1.55698e-20
19	5.98933e-21
20	1.10219e-20
21	4.66939e-20
22	9.42456e-21
23	1.70333e-20
24	7.30094e-21
25	1.17749e-20
26	8.87822e-21
27	7.61192e-21
28	2.41891e-21
29	4.99333e-21
30	1.83783e-20
31	3.57084e-21
32	3.74118e-21
33	1.35844e-20
34	5.05815e-21
35	9.95079e-21
36	1.17045e-20
37	9.73226e-21
38	6.90061e-21
39	1.91942e-20
40	2.32929e-20
41	1.35268e-20
42	1.28052e-20
43	2.76617e-20
44	1.79443e-20
45	1.39268e-20
46	2.86891e-20
47	1.35715e-20
48	3.84801e-20
49	2.0034e-20
50	1.08422e-20
51	1.13758e-20
52	5.51401e-20
53	3.07206e-20
54	3.68276e-20
55	8.53538e-21
56	1.33846e-20
57	2.2401e-20
58	4.33555e-20
59	2.34587e-20
60	1.2432e-20
61	1.05889e-20
62	3.03127e-20
63	1.7221e-20
64	1.09571e-20
65	2.32262e-20
66	4.25126e-20
67	3.77776e-20
68	2.20537e-20
69	1.90827e-20
70	2.92158e-20
71	1.25353e-20
72	1.57856e-20
73	1.86584e-20
74	1.75775e-20
75	3.06575e-20
76	1.29693e-20
77	2.31194e-20
78	1.53698e-20
79	1.54832e-20
80	2.41682e-20
81	1.03186e-20
82	2.29522e-20
83	8.72407e-21
84	1.05073e-20
85	4.15761e-21
86	4.04316e-21
87	5.16584e-21
88	3.67441e-21
89	4.54167e-21
6th Run:
0	1.17019e-20
1	2.2686e-21
2	4.1967e-21
3	5.49622e-21
4	2.63133e-21
5	2.31905e-20
6	7.58224e-21
7	5.73594e-21
8	1.15358e-20
9	2.29537e-20
10	1.50626e-20
11	1.14627e-20
12	1.23586e-20
13	3.23333e-20
14	3.4877e-20
15	2.41541e-20
16	1.40565e-20
17	1.50948e-20
18	2.71205e-20
19	2.6028e-20
20	2.02704e-20
21	3.05549e-20
22	3.72031e-20
23	8.64652e-21
24	1.10257e-20
25	2.52224e-20
26	1.488e-20
27	1.92893e-20
28	2.2607e-20
29	7.45702e-21
30	9.48513e-21
31	9.95234e-21
32	2.88687e-20
33	1.42226e-20
34	1.8598e-20
35	1.74908e-20
36	1.43102e-20
37	5.98809e-21
38	1.55698e-20
39	1.38507e-20
40	8.02448e-21
41	1.99853e-20
42	1.01527e-20
43	1.56689e-20
44	2.37752e-20
45	1.19713e-20
46	1.4768e-20
47	8.22446e-21
48	1.45767e-20
49	2.65656e-20
50	1.54251e-20
51	2.4435e-20
52	3.27794e-20
53	1.04441e-20
54	7.85819e-21
55	8.02451e-21
56	2.76699e-20
57	2.42586e-20
58	2.09357e-20
59	2.91198e-20
60	1.01298e-20
61	1.06371e-20
62	1.78372e-20
63	2.7624e-20
64	2.54883e-20
65	8.92322e-21
66	2.30352e-20
67	1.0974e-20
68	1.11547e-20
69	2.47825e-20
70	9.89309e-21
71	6.76181e-20
72	3.32935e-20
73	1.71624e-20
74	3.47679e-20
75	1.98542e-20
76	1.62519e-20
77	3.12487e-20
78	3.33612e-20
79	2.7814e-20
80	2.74265e-20
81	1.58076e-22
82	8.40211e-21
83	1.71178e-20
84	1.63232e-20
85	2.91236e-20
86	1.70639e-20
87	2.82324e-20
88	3.23986e-20
89	1.34624e-20
7th Run:
0	2.86774e-21
1	7.39623e-22
2	4.75874e-21
3	8.2064e-21
4	1.15341e-20
5	1.83359e-21
6	4.12896e-21
7	3.72076e-21
8	1.2492e-20
9	7.10682e-21
10	6.68099e-21
11	5.103e-21
12	5.53915e-21
13	2.65707e-20
14	3.24261e-20
15	1.87424e-20
16	3.62614e-21
17	8.58425e-21
18	4.58207e-21
19	5.14231e-21
20	4.70016e-21
21	9.32145e-21
22	9.18576e-21
23	1.22639e-20
24	2.70133e-20
25	1.67121e-20
26	5.6083e-21
27	2.91265e-20
28	6.72472e-21
29	2.75198e-21
30	2.98941e-20
31	2.65926e-20
32	1.89194e-20
33	1.65951e-20
34	7.98323e-21
35	5.57815e-21
36	1.11611e-20
37	1.43141e-20
38	1.60956e-20
39	1.17746e-20
40	2.39564e-20
41	1.0417e-20
42	1.60333e-20
43	1.10888e-20
44	2.0317e-20
45	2.11987e-20
46	1.0602e-20
47	1.52999e-20
48	2.44968e-20
49	1.11339e-20
50	2.11409e-20
51	1.58389e-20
52	3.05715e-20
53	3.78346e-20
54	1.64806e-20
55	2.2889e-20
56	1.56453e-20
57	3.45476e-20
58	1.47282e-20
59	9.94526e-21
60	2.09685e-20
61	2.72647e-20
62	2.69542e-20
63	2.09698e-20
64	1.63451e-20
65	2.35312e-20
66	2.69718e-20
67	2.17914e-20
68	2.37747e-20
69	2.63283e-20
70	1.34091e-20
71	1.33356e-20
72	3.81773e-20
73	1.94076e-20
74	1.10032e-20
75	1.51729e-20
76	1.6438e-20
77	1.7736e-20
78	1.84872e-20
79	3.30421e-20
80	1.29567e-20
81	5.7242e-21
82	4.48303e-21
83	3.74666e-22
84	8.35331e-21
85	3.32894e-21
86	4.66566e-22
87	2.28757e-21
88	4.71663e-21
89	5.88719e-21
8th Run:
0	3.97272e-21
1	1.94527e-21
2	3.95382e-21
3	8.19089e-21
4	5.30859e-21
5	4.13704e-21
6	2.24275e-21
7	6.11107e-21
8	9.14341e-21
9	5.71508e-21
10	3.49945e-21
11	3.77053e-21
12	6.91899e-22
13	1.79587e-20
14	4.31291e-21
15	1.64646e-20
16	3.66104e-21
17	1.31295e-20
18	1.96944e-20
19	8.38498e-21
20	1.08478e-20
21	1.02501e-20
22	1.07754e-20
23	2.32993e-20
24	2.01923e-20
25	1.10414e-20
26	6.70266e-21
27	1.41315e-20
28	1.83566e-20
29	9.37708e-21
30	4.46307e-21
31	1.8172e-20
32	1.98798e-20
33	3.39146e-20
34	2.24469e-20
35	8.06432e-21
36	1.25582e-20
37	2.47254e-20
38	9.96878e-21
39	1.15253e-20
40	2.47315e-20
41	2.42557e-20
42	3.17256e-20
43	7.46301e-21
44	2.26826e-20
45	1.47369e-20
46	2.99738e-20
47	1.58064e-20
48	2.9543e-20
49	2.1982e-20
50	2.24151e-20
51	3.29585e-20
52	1.23179e-20
53	1.90383e-20
54	1.82158e-20
55	1.84343e-20
56	4.48571e-20
57	1.73491e-20
58	4.45133e-20
59	1.22994e-20
60	1.96972e-20
61	1.24229e-20
62	3.60406e-20
63	4.46449e-20
64	4.71235e-20
65	3.27209e-20
66	3.1288e-20
67	3.73222e-20
68	1.27901e-20
69	3.29237e-20
70	1.83111e-20
71	2.30209e-20
72	1.77513e-20
73	3.56549e-20
74	1.26552e-20
75	1.34928e-20
76	2.1939e-20
77	3.33076e-20
78	8.10729e-21
79	9.5935e-21
80	1.56341e-20
81	7.36696e-21
82	5.43863e-21
83	4.31001e-21
84	4.31783e-21
85	4.41409e-21
86	1.33103e-21
87	2.57677e-21
88	9.9547e-21
89	2.21501e-21
9th Run:
0	5.77915e-21
1	1.81508e-21
2	2.41119e-21
3	7.10504e-21
4	2.51472e-21
5	1.72714e-20
6	1.43041e-20
7	3.81275e-21
8	5.83594e-21
9	1.75237e-20
10	1.02359e-20
11	1.63991e-20
12	2.29442e-20
13	1.09791e-20
14	3.30702e-20
15	1.62328e-20
16	2.02378e-20
17	1.60138e-20
18	2.77229e-20
19	3.02734e-20
20	7.26402e-21
21	2.12939e-20
22	1.78425e-20
23	1.16608e-20
24	8.61413e-21
25	2.94889e-20
26	1.89665e-20
27	5.04895e-21
28	8.57652e-21
29	8.99243e-21
30	1.91418e-20
31	1.58038e-20
32	1.56179e-20
33	1.73841e-20
34	1.84064e-20
35	1.55805e-20
36	1.16215e-20
37	7.02152e-21
38	2.71875e-20
39	1.47719e-20
40	1.83743e-20
41	1.52678e-20
42	1.98884e-20
43	4.38627e-21
44	2.32009e-20
45	1.73452e-20
46	1.98577e-20
47	1.25656e-20
48	3.44943e-20
49	2.46111e-20
50	2.348e-20
51	3.17902e-20
52	2.84426e-20
53	2.13064e-20
54	2.29359e-20
55	2.2538e-20
56	2.69784e-20
57	3.98908e-20
58	2.62087e-20
59	2.07943e-20
60	1.38232e-20
61	2.42055e-20
62	1.87326e-20
63	1.43659e-20
64	2.84462e-20
65	9.60118e-21
66	1.14483e-20
67	2.5519e-20
68	1.17067e-20
69	1.66432e-20
70	1.14458e-20
71	1.63832e-20
72	2.15301e-20
73	2.8485e-20
74	2.63174e-20
75	2.45626e-20
76	3.88248e-20
77	3.21095e-20
78	1.98339e-20
79	1.23047e-20
80	1.08233e-20
81	4.0894e-21
82	1.24696e-20
83	5.57868e-21
84	1.30876e-20
85	5.11471e-21
86	1.39148e-21
87	4.36996e-21
88	4.39929e-21
89	2.99076e-21
10th Run:
0	1.31843e-20
1	2.51966e-21
2	4.09872e-21
3	5.69381e-21
4	7.51525e-21
5	5.18e-21
6	8.54312e-21
7	9.3586e-21
8	1.11519e-20
9	1.39103e-20
10	3.31846e-20
11	2.99713e-20
12	4.54916e-20
13	3.64465e-20
14	5.37599e-20
15	3.08031e-20
16	3.93142e-20
17	3.88646e-20
18	3.75546e-20
19	2.051e-20
20	1.01755e-20
21	1.66707e-20
22	1.70959e-20
23	1.43643e-20
24	9.07612e-21
25	1.22773e-20
26	1.81881e-20
27	3.21588e-20
28	8.6161e-21
29	1.69131e-20
30	3.69645e-21
31	2.10748e-20
32	1.67025e-20
33	2.61361e-20
34	1.2423e-20
35	1.66329e-20
36	1.78553e-20
37	2.06024e-20
38	2.65739e-20
39	3.84296e-20
40	1.62681e-20
41	1.80016e-20
42	1.65384e-20
43	2.74245e-20
44	8.61273e-21
45	1.18196e-20
46	1.11318e-20
47	1.04727e-20
48	1.91401e-20
49	3.94464e-20
50	1.44587e-20
51	1.10767e-20
52	2.20436e-20
53	1.08541e-20
54	6.27174e-21
55	1.15265e-20
56	2.35019e-20
57	1.17169e-20
58	1.16033e-20
59	1.9276e-20
60	9.85888e-21
61	1.38397e-20
62	8.54553e-21
63	2.36601e-20
64	1.81486e-20
65	2.85644e-20
66	4.00017e-20
67	2.70042e-20
68	1.34911e-20
69	2.36343e-20
70	1.89277e-20
71	1.70542e-20
72	2.19535e-20
73	2.16144e-20
74	9.50447e-21
75	1.03679e-20
76	8.39988e-21
77	1.57737e-20
78	7.11162e-21
79	2.54039e-20
80	1.9988e-20
81	3.89028e-20
82	1.19619e-20
83	1.21944e-20
84	2.29683e-20
85	6.07384e-21
86	1.31892e-20
87	6.57677e-21
88	1.19107e-20
89	7.42235e-21
Average over the ten runs:
0	8.11252e-21
1	7.26626e-21
2	5.95588e-21
3	8.42065e-21
4	6.12293e-21
5	1.04935e-20
6	8.5642e-21
7	1.15596e-20
8	1.15594e-20
9	1.56611e-20
10	1.24132e-20
11	1.61239e-20
12	1.74622e-20
13	2.0301e-20
14	2.30282e-20
15	1.79994e-20
16	1.75799e-20
17	1.53849e-20
18	1.93942e-20
19	1.50322e-20
20	1.25266e-20
21	2.02314e-20
22	1.70032e-20
23	1.3006e-20
24	1.3913e-20
25	1.68071e-20
26	1.39861e-20
27	1.46939e-20
28	1.23926e-20
29	1.39185e-20
30	1.32947e-20
31	1.4339e-20
32	1.6108e-20
33	1.95698e-20
34	1.61343e-20
35	1.62737e-20
36	1.52632e-20
37	1.70368e-20
38	1.71536e-20
39	1.99291e-20
40	1.85393e-20
41	1.74671e-20
42	1.63098e-20
43	1.5145e-20
44	2.03817e-20
45	1.69849e-20
46	1.842e-20
47	1.74484e-20
48	2.36478e-20
49	2.34615e-20
50	2.19107e-20
51	2.04216e-20
52	2.68866e-20
53	2.08171e-20
54	2.18285e-20
55	1.73662e-20
56	2.47118e-20
57	2.38931e-20
58	2.51203e-20
59	1.90007e-20
60	1.74334e-20
61	1.98131e-20
62	2.10651e-20
63	2.35918e-20
64	2.32051e-20
65	2.13528e-20
66	2.67406e-20
67	2.46144e-20
68	1.85779e-20
69	2.90215e-20
70	1.87856e-20
71	2.50856e-20
72	2.58849e-20
73	1.90044e-20
74	1.7466e-20
75	1.90227e-20
76	1.91836e-20
77	2.35564e-20
78	1.50066e-20
79	1.6911e-20
80	1.45494e-20
81	1.06853e-20
82	9.78462e-21
83	8.14401e-21
84	1.18519e-20
85	8.37415e-21
86	7.09529e-21
87	7.59745e-21
88	1.05502e-20
89	6.19158e-21
