# Supplementary material for: Self-organization and stability of magnetosome chains—A simulation study
Source: PLoS One. 2018 Jan 9;13(1):e0190265. doi: 10.1371/journal.pone.0190265 (PMC5760029; doi:10.1371/journal.pone.0190265)
Supplement: S1 Appendix — In section 1.2, we obtained the critical angle of the external field where Ebinding > Eelasticity and as a result, the linker of the particle to the filament breaks. In this appendix, we look at this critical angle in more detail. To that end, we compare the energy of one unbinding particle in the bound and unbound configuration as indicated in Fig 4 (the other particle is considered as a provider of the dipole-dipole interactions). In the bound configuration, the energy is given by Ebound=EB+Edd+Eelasticity+Ebinding.(5) After unbinding the energy includes only the external magnetic field-dipole and dipole-dipole interactions, Eunbound=Edd+EB.(6) We take the two magnetic moments to be parallel and aligned with the field and calculate both energies. Assuming that the linker breaks, when the bound energy exceeds the unbound one, we obtain the condition that the particle unbinds, when Ebinding > Eelasticity. Eelasticity=+12kl(l-l0)2l2=(R+d2)2+(l0+R+d2)2+2l0(R+d2)cos(θ) Lengths l and l0 are presented in S1 Fig. Ebinding > Eelasticity leads to, (((R+d2)2+(l0+R+d2)2+2l0(R+d2)cos(θ))12−l0)2≥(2Ebindingkl)⇒cos(θ)≥R+d22(R+d2+l0)+R+d2+l02(R+d2)−(2Ebindingkl+l0)22(R+d2)×(R+d2+l0) cosθ≥R+d22(R+d2+l0)+R+d2+l02(R+d2)-(2Ebindingkl+l0)22(R+d2)×(R+d2+l0)(7) Using the values from section 0.1, this leads to θ ≳ 27°. (ZIP) [file pone.0190265.s002.zip › SI/Fig_2_Frequency Of Local Minimum structures /Frequency OF Local Minimum Structures.txt]

SC:Single Chain 
2Cs:Two Chains 
SR:Single Ring 
2Rs:Two Rings 
SCSR:Single Chain Single Ring 
Handle:H 
O:Other Structures

Structure Type     Number OF Structures Found In 100 Simulations

Binding Energy 0kT:
SC	 32
2Cs      7
SR	 25
2Rs	 8
SCSR	17
H	 3
O	 8

Binding Energy 2kT:
SC	47
2Cs	6
SR	25
2Rs	3
SCSR	19
H	0
O	0

Binding Energy 4kT:
SC	47
2Cs	10
SR	23
2Rs	3
SCSR	16
H	0
O	1

Binding Energy 8kT:
SC	64
2Cs	8
SR	15
2Rs	2
SCSR	7
H	7
O	0

Binding Energy 16kT:
SC	65
2Cs	8
SR	18
2Rs	1
SCSR	6
H	2
O	0
