# Supplementary material for: Self-organization and stability of magnetosome chains—A simulation study
Source: PLoS One. 2018 Jan 9;13(1):e0190265. doi: 10.1371/journal.pone.0190265 (PMC5760029; doi:10.1371/journal.pone.0190265)
Supplement: S1 Appendix — In section 1.2, we obtained the critical angle of the external field where Ebinding > Eelasticity and as a result, the linker of the particle to the filament breaks. In this appendix, we look at this critical angle in more detail. To that end, we compare the energy of one unbinding particle in the bound and unbound configuration as indicated in Fig 4 (the other particle is considered as a provider of the dipole-dipole interactions). In the bound configuration, the energy is given by Ebound=EB+Edd+Eelasticity+Ebinding.(5) After unbinding the energy includes only the external magnetic field-dipole and dipole-dipole interactions, Eunbound=Edd+EB.(6) We take the two magnetic moments to be parallel and aligned with the field and calculate both energies. Assuming that the linker breaks, when the bound energy exceeds the unbound one, we obtain the condition that the particle unbinds, when Ebinding > Eelasticity. Eelasticity=+12kl(l-l0)2l2=(R+d2)2+(l0+R+d2)2+2l0(R+d2)cos(θ) Lengths l and l0 are presented in S1 Fig. Ebinding > Eelasticity leads to, (((R+d2)2+(l0+R+d2)2+2l0(R+d2)cos(θ))12−l0)2≥(2Ebindingkl)⇒cos(θ)≥R+d22(R+d2+l0)+R+d2+l02(R+d2)−(2Ebindingkl+l0)22(R+d2)×(R+d2+l0) cosθ≥R+d22(R+d2+l0)+R+d2+l02(R+d2)-(2Ebindingkl+l0)22(R+d2)×(R+d2+l0)(7) Using the values from section 0.1, this leads to θ ≳ 27°. (ZIP) [file pone.0190265.s002.zip › SI/Fig_9_Chain Recovery/Chain Recovery_Number Of Bound Particle-Time.txt]

Time(x10^(7)MCS) Number Of Bound Particles
In the absence of the external field:
0	15
1	15
2	15
3	18
4	18
5	16
6	18
7	16
8	17
9	16
10	16
11	18
12	18
13	18
14	15
15	17
16	16
17	16
18	17
19	16
20	13
21	14
22	12
23	16
24	14
25	13
26	14
27	17
28	17
29	16
30	16
31	16
32	10
33	15
34	16
35	13
36	13
37	15
38	18
39	15
40	15
41	14
42	15
43	17
44	17
45	16
46	15
47	16
48	15
49	15
50	14
51	17
52	14
53	14
54	16
55	13
56	16
57	10
58	10
59	15
60	15
61	15
62	15
63	14
64	13
65	14
66	15
67	15
68	14
69	14
70	15
71	14
72	14
73	14
74	16
75	17
76	8
77	15
78	14
79	14
80	14
81	9
82	8
83	8
84	9
85	9
86	9
87	9
88	9
89	10
90	9
91	7
92	8
93	8
94	9
95	9
96	7
97	10
98	10
99	8
100	9
101	6
102	8
103	9
104	8
105	8
106	6
107	5
108	9
109	6
110	7
111	7
112	7
113	7
114	8
115	7
116	8
117	3
118	7
119	10
120	8
121	8
122	9
123	12
124	8
125	9
126	13
127	10
128	13
129	14
130	14
131	11
132	15
133	15
134	13
135	14
136	12
137	14
138	13
139	12
140	14
141	12
142	13
143	11
144	15
145	15
146	17
147	17
148	18
149	19
150	18
151	15
152	17
153	18
154	16
155	13
156	16
157	16
158	18
159	18
160	15
161	18
162	16
163	16
164	17
165	18
166	17
167	17
168	14
169	18
170	18
171	19
172	17
173	18
174	19
175	16
176	18
177	17
178	16
179	18
In the presence of the external field:
0	15
1	18
2	18
3	17
4	16
5	17
6	16
7	13
8	14
9	18
10	17
11	19
12	18
13	17
14	15
15	18
16	16
17	19
18	17
19	18
20	13
21	15
22	14
23	13
24	12
25	12
26	15
27	16
28	16
29	14
30	14
31	13
32	15
33	13
34	15
35	13
36	13
37	15
38	14
39	15
40	15
41	16
42	16
43	15
44	11
45	13
46	14
47	11
48	14
49	14
50	14
51	14
52	14
53	15
54	10
55	13
56	13
57	13
58	11
59	11
60	10
61	12
62	13
63	13
64	13
65	12
66	10
67	13
68	12
69	15
70	8
71	12
72	10
73	10
74	13
75	11
76	10
77	11
78	11
79	7
80	6
81	9
82	8
83	9
84	5
85	5
86	5
87	5
88	7
89	8
90	4
91	10
92	10
93	7
94	6
95	11
96	8
97	7
98	8
99	11
100	13
101	16
102	13
103	14
104	14
105	18
106	14
107	15
108	16
109	15
110	17
111	15
112	16
113	16
114	14
115	17
116	13
117	18
118	17
119	18
120	17
121	17
122	12
123	14
124	19
125	16
126	17
127	16
128	17
129	19
130	15
131	15
132	17
133	17
134	16
135	18
136	18
137	17
138	17
139	18
140	16
141	17
142	18
143	16
144	16
145	12
146	17
147	13
148	15
149	17
150	16
151	19
152	16
153	17
154	16
155	17
156	14
157	16
158	17
159	16
160	14
161	17
162	16
163	16
164	19
165	17
166	16
167	16
168	17
169	15
170	17
171	14
172	16
173	16
174	17
175	19
176	18
177	18
178	18
179	17
