# Supplementary material for: Self-organization and stability of magnetosome chains—A simulation study
Source: PLoS One. 2018 Jan 9;13(1):e0190265. doi: 10.1371/journal.pone.0190265 (PMC5760029; doi:10.1371/journal.pone.0190265)
Supplement: S1 Appendix — In section 1.2, we obtained the critical angle of the external field where Ebinding > Eelasticity and as a result, the linker of the particle to the filament breaks. In this appendix, we look at this critical angle in more detail. To that end, we compare the energy of one unbinding particle in the bound and unbound configuration as indicated in Fig 4 (the other particle is considered as a provider of the dipole-dipole interactions). In the bound configuration, the energy is given by Ebound=EB+Edd+Eelasticity+Ebinding.(5) After unbinding the energy includes only the external magnetic field-dipole and dipole-dipole interactions, Eunbound=Edd+EB.(6) We take the two magnetic moments to be parallel and aligned with the field and calculate both energies. Assuming that the linker breaks, when the bound energy exceeds the unbound one, we obtain the condition that the particle unbinds, when Ebinding > Eelasticity. Eelasticity=+12kl(l-l0)2l2=(R+d2)2+(l0+R+d2)2+2l0(R+d2)cos(θ) Lengths l and l0 are presented in S1 Fig. Ebinding > Eelasticity leads to, (((R+d2)2+(l0+R+d2)2+2l0(R+d2)cos(θ))12−l0)2≥(2Ebindingkl)⇒cos(θ)≥R+d22(R+d2+l0)+R+d2+l02(R+d2)−(2Ebindingkl+l0)22(R+d2)×(R+d2+l0) cosθ≥R+d22(R+d2+l0)+R+d2+l02(R+d2)-(2Ebindingkl+l0)22(R+d2)×(R+d2+l0)(7) Using the values from section 0.1, this leads to θ ≳ 27°. (ZIP) [file pone.0190265.s002.zip › SI/Fig_9_Chain Recovery/Chain Recovery_Angles-Time.txt]

Time(x10^(7)MCS) Chain Magnetic Moment Angle(degree)
In the absence of the external field:
0	-0.0105867
1	0.0961028
2	0.377901
3	0.447769
4	0.560146
5	0.596982
6	0.728367
7	1.69906
8	0.94989
9	1.39936
10	2.2595
11	1.98662
12	3.41283
13	3.76718
14	5.29023
15	4.86205
16	4.67056
17	3.94853
18	5.21141
19	5.7092
20	6.98327
21	6.48359
22	9.65314
23	9.48778
24	9.37903
25	10.0213
26	10.2282
27	11.0951
28	11.9053
29	13.2208
30	13.9277
31	14.2114
32	14.4743
33	14.9274
34	15.4598
35	16.3483
36	16.6704
37	17.35
38	17.8639
39	18.1799
40	18.9332
41	19.2531
42	19.8051
43	20.3675
44	21.0372
45	21.1933
46	21.4805
47	22.2674
48	22.9144
49	23.2566
50	23.7437
51	24.1756
52	24.7096
53	25.3035
54	25.3142
55	25.7483
56	26.2481
57	26.9275
58	27.1554
59	27.6653
60	27.9948
61	28.5122
62	28.9206
63	29.4293
64	29.7736
65	30.3999
66	30.8239
67	31.4417
68	31.9231
69	32.1781
70	32.8025
71	33.2516
72	33.7768
73	34.0925
74	34.5977
75	35.0393
76	35.3863
77	35.9781
78	36.482
79	36.493
80	36.9188
81	60.8728
82	77.0061
83	78.3124
84	78.8103
85	80.1717
86	81.0455
87	81.0959
88	82.0487
89	84.1681
90	84.6906
91	79.2171
92	78.6757
93	77.8885
94	75.3846
95	71.3831
96	66.4637
97	60.3857
98	53.0966
99	50.5452
100	50.7312
101	48.718
102	48.2373
103	47.3104
104	46.737
105	45.5608
106	42.0491
107	35.16
108	29.6077
109	28.265
110	28.6324
111	29.9794
112	28.5368
113	28.335
114	29.1369
115	27.1122
116	26.5532
117	26.7915
118	25.1729
119	21.6538
120	18.6323
121	17.7866
122	15.9385
123	12.8782
124	10.2675
125	9.17941
126	5.95687
127	5.00092
128	5.93418
129	6.98625
130	8.10002
131	6.56214
132	8.45227
133	8.71314
134	9.11456
135	9.66184
136	7.83451
137	6.79333
138	4.49457
139	3.78996
140	0.865109
141	4.97685
142	5.84738
143	5.44802
144	5.0437
145	4.54955
146	0.978778
147	1.97634
148	1.88083
149	3.30955
150	1.23095
151	2.06707
152	2.0636
153	2.23977
154	2.12583
155	1.59698
156	0.931498
157	2.95662
158	2.28707
159	0.828256
160	1.75577
161	-0.0582326
162	-1.46405
163	-0.0756946
164	0.63749
165	-0.272476
166	-0.733627
167	0.0866049
168	-0.738841
169	0.58974
170	0.00430708
171	0.857231
172	-0.909874
173	-0.00837928
174	-1.44703
175	-1.05105
176	-1.03594
177	0.313386
178	0.388879
179	-0.669639
In the presence of the external field:
0	-0.00161487
1	0.00367635
2	0.00418235
3	0.00717356
4	0.0105996
5	0.00736811
6	0.0143766
7	0.0126183
8	0.0168847
9	0.0211195
10	0.038864
11	0.0191471
12	0.0529521
13	0.04239
14	0.0570989
15	0.066764
16	0.0926438
17	0.0806201
18	0.0927751
19	0.104366
20	0.104959
21	0.149595
22	0.171164
23	0.187805
24	0.198412
25	0.207529
26	0.186446
27	0.207242
28	0.206664
29	0.222192
30	0.230983
31	0.262684
32	0.267605
33	0.27666
34	0.282283
35	0.289362
36	0.306123
37	0.310731
38	0.312091
39	0.322736
40	0.329898
41	0.336532
42	0.352207
43	0.36647
44	0.383257
45	0.400732
46	0.408339
47	0.418326
48	0.423869
49	0.431353
50	0.441521
51	0.448524
52	0.449491
53	0.459898
54	0.467308
55	0.475305
56	0.482904
57	0.490589
58	0.50064
59	0.513234
60	0.520553
61	0.528239
62	0.534983
63	0.54507
64	0.546486
65	0.556729
66	0.569285
67	0.577625
68	0.582709
69	0.593938
70	0.614688
71	0.709604
72	0.718596
73	0.723186
74	0.732566
75	0.744951
76	0.772074
77	0.782969
78	0.784217
79	0.991305
80	1.09082
81	1.09813
82	1.10852
83	1.12193
84	1.31854
85	1.37899
86	1.39851
87	1.41612
88	1.41869
89	1.44574
90	1.44322
91	0.00173338
92	-0.00188504
93	2.70376e-05
94	-0.00232162
95	0.0045951
96	-0.00108312
97	-0.000889406
98	-0.00296723
99	0.000913221
100	0.00107881
101	-0.00129883
102	0.00211325
103	-0.000248638
104	-0.00559035
105	-0.00491687
106	-0.00586092
107	-0.00017314
108	-0.00229788
109	0.00811208
110	0.00266433
111	-0.00220959
112	-0.00188952
113	0.00268726
114	-0.00455307
115	0.000316179
116	0.00316327
117	0.000632583
118	-0.00154514
119	0.0013481
120	-0.00460064
121	1.58913e-05
122	-0.000763851
123	-0.000861244
124	0.000872589
125	-0.000747049
126	-0.00298065
127	-0.000732566
128	-0.000188421
129	0.00338672
130	0.000301432
131	0.00250827
132	-0.000992612
133	0.000278232
134	0.00400779
135	0.00162183
136	0.00359076
137	0.00180355
138	-0.00137126
139	-0.00134573
140	0.00186871
141	-0.00152962
142	-0.0018971
143	0.000641149
144	3.04775e-05
145	0.000926517
146	-0.00104049
147	-0.00301007
148	-0.000911881
149	0.000129817
150	-0.00562702
151	-0.00114428
152	0.00483134
153	0.00113486
154	0.000801934
155	-0.00119267
156	0.00241461
157	-0.00104759
158	0.00491767
159	0.000728727
160	0.0026772
161	0.00263995
162	0.00188165
163	0.00317175
164	0.0056144
165	0.00309851
166	0.00299131
167	0.00391856
168	-0.00220898
169	0.000386174
170	0.000255444
171	-0.00211281
172	-0.00360202
173	0.00374973
174	0.00132424
175	0.00315306
176	0.00190032
177	0.000414682
178	0.00158311
179	-9.31342e-05
