# Supplementary material for: Self-organization and stability of magnetosome chains—A simulation study
Source: PLoS One. 2018 Jan 9;13(1):e0190265. doi: 10.1371/journal.pone.0190265 (PMC5760029; doi:10.1371/journal.pone.0190265)
Supplement: S1 Appendix — In section 1.2, we obtained the critical angle of the external field where Ebinding > Eelasticity and as a result, the linker of the particle to the filament breaks. In this appendix, we look at this critical angle in more detail. To that end, we compare the energy of one unbinding particle in the bound and unbound configuration as indicated in Fig 4 (the other particle is considered as a provider of the dipole-dipole interactions). In the bound configuration, the energy is given by Ebound=EB+Edd+Eelasticity+Ebinding.(5) After unbinding the energy includes only the external magnetic field-dipole and dipole-dipole interactions, Eunbound=Edd+EB.(6) We take the two magnetic moments to be parallel and aligned with the field and calculate both energies. Assuming that the linker breaks, when the bound energy exceeds the unbound one, we obtain the condition that the particle unbinds, when Ebinding > Eelasticity. Eelasticity=+12kl(l-l0)2l2=(R+d2)2+(l0+R+d2)2+2l0(R+d2)cos(θ) Lengths l and l0 are presented in S1 Fig. Ebinding > Eelasticity leads to, (((R+d2)2+(l0+R+d2)2+2l0(R+d2)cos(θ))12−l0)2≥(2Ebindingkl)⇒cos(θ)≥R+d22(R+d2+l0)+R+d2+l02(R+d2)−(2Ebindingkl+l0)22(R+d2)×(R+d2+l0) cosθ≥R+d22(R+d2+l0)+R+d2+l02(R+d2)-(2Ebindingkl+l0)22(R+d2)×(R+d2+l0)(7) Using the values from section 0.1, this leads to θ ≳ 27°. (ZIP) [file pone.0190265.s002.zip › SI/Fig_1_Local Minimum Structures/Local Minimum Structure-Without Binding Energy.txt]

Particle Label x(nm) y(nm) z(nm)
Structure 1:
0	257.573	133.464	861.229
1	287.223	137.395	1108.49
2	256.218	151.894	1403.55
3	279.576	135.087	959.122
4	255.153	142.551	1354.2
5	279.226	136.46	1158.39
6	271.524	132.569	1207.69
7	190.418	108.859	809.748
8	181.651	113.324	712.663
9	256.79	142.785	811.713
10	257.289	132.086	712.126
11	173.283	106.77	761.857
12	212.993	111.707	854.517
13	258.284	140.887	761.456
14	255.218	134.826	1304.54
15	282.616	133.521	1009.01
16	264.722	132.938	910.972
17	257.298	124.314	1255.51
18	286.303	141.038	1058.38
19	221.084	115.683	681.72
Structure 2:
0	391.598	354.185	1596.13
1	329.686	463.486	1512.62
2	117.939	271.305	1673.72
3	339.337	451.349	1465.09
4	100.619	296.855	1594.63
5	17.6462	387.244	1612.89
6	367.819	388.634	1624.36
7	59.6427	345.466	1686.55
8	405.547	335.054	1498.83
9	399.691	338.909	1548.34
10	361.606	429.817	1424.84
11	91.2187	307.501	1695.85
12	340.601	455.772	1560.93
13	122.316	262.925	1624.48
14	391.922	389.779	1418.92
15	409.279	359.907	1455.37
16	29.0516	376.781	1660.74
17	76.9816	335.305	1572.04
18	347.298	429.422	1603.03
19	41.7521	371.131	1571.7
Structure 3:
0	433.65	330.034	1618.17
1	401.303	333.401	1895.94
2	444.417	351.259	1520.74
3	427.846	334.788	1379.31
4	433.072	307.986	1663.23
5	442.581	340.708	1569.75
6	413.871	288.11	1365.52
7	439.374	360.908	1471.86
8	349.207	211.867	1526.27
9	376.953	232.961	1432.49
10	393.745	247.591	1386.94
11	434.394	335.626	1802.27
12	446.469	304.824	1711.3
13	380.81	237.952	1618.32
14	440.737	360.121	1420.52
15	453.334	322.971	1757.56
16	362.226	223.449	1573.3
17	361.158	216.531	1477.09
18	402.291	262.404	1656.88
19	411.481	331.911	1846.91
Structure 4:
0	321.849	124.716	1215.24
1	319.985	131.945	1165.57
2	192.972	407.714	1812.56
3	356.461	62.407	1553.25
4	202.976	430.143	1467.13
5	182.561	400.551	1714.09
6	348.771	70.5334	1406.17
7	207.787	439.014	1418.15
8	188.553	397.867	1763.71
9	201.508	412.674	1861.72
10	343.155	87.2196	1359.09
11	360.573	55.6472	1503.72
12	204.76	427.516	1517.24
13	329.054	104.184	1261.04
14	354.412	57.1233	1454.05
15	187.356	413.749	1614.3
16	185.534	409.677	1664.54
17	192.913	425.787	1565.81
18	341.165	93.7704	1308.99
19	320.185	136.334	1115.34
Structure 5:
0	325.546	172.537	1473.86
1	317.032	142.925	1563.59
2	316.175	221.177	1464.46
3	455.033	338.281	399.129
4	302.795	156.613	1609.65
5	457.312	332.388	349.485
6	322.087	142.071	1513.42
7	412.445	312.874	208.837
8	314.784	283.618	1570.14
9	420.807	286.401	62.7816
10	459.857	347.327	448.142
11	276.463	241.332	1651.54
12	451.65	330.552	299.547
13	431.559	320.893	254.37
14	326.362	268.616	1476.6
15	291.961	267.862	1611.75
16	420.769	287.872	112.844
17	283.355	193.844	1637.14
18	409.237	300.728	160.185
19	326.046	290.659	1521.89
Structure 6:
0	99.3481	299.591	1463.41
1	56.6242	461.711	1462.71
2	253.543	80.4759	678.215
3	52.7286	449.276	1412.55
4	89.2631	311.68	1511.11
5	210.394	30.5399	779.234
6	81.8733	385.434	1576.97
7	87.4088	343.651	1549.68
8	279.442	120.565	756.47
9	109.037	302.971	1412.75
10	91.0234	373.543	1360.1
11	67.1124	428.236	1552.63
12	269.185	99.5779	801.46
13	109.947	328.013	1368.77
14	202.798	21.3216	730.31
15	221.662	43.3385	689.492
16	55.0171	455.901	1512.46
17	243.022	57.0832	806.649
18	274.956	116.117	706.428
19	69.6977	414.725	1380.57
Structure 7:
0	258.046	362.427	498.643
1	246.045	367.365	450.109
2	209.526	409.574	877.472
3	229.184	379.713	842.416
4	229.694	342.349	158.846
5	271.287	420.156	116.102
6	241.182	384.704	134.792
7	254.854	353.879	598.187
8	259.728	360.06	548.565
9	246.512	351.071	351.099
10	352.726	425.623	59.9157
11	245.811	352.346	747.167
12	312.259	430.079	89.063
13	247.62	343.961	697.759
14	248.838	358.843	400.837
15	225.204	326.174	206.146
16	223.114	339.622	254.617
17	251.792	344.876	647.364
18	232.91	349.485	302.942
19	236.336	362.187	795.353
Structure 8:
0	344.792	316.279	679.264
1	356.327	258.129	745.55
2	255.405	402.631	814.017
3	344.41	255.916	944.62
4	254.673	390.695	862.926
5	288.248	373.172	1055.33
6	323.886	250.855	990.22
7	355.449	270.724	696.978
8	318.991	261.709	1039.42
9	324.881	360.658	691.288
10	274.469	390.533	908.914
11	353.046	256.682	795.811
12	321.66	292.406	1079.45
13	295.701	386.665	724.415
14	352.119	260.485	895.115
15	288.886	394.725	956.983
16	293.062	384.925	1006.51
17	272.536	400.505	766.645
18	308.637	340.401	1087.45
19	358.999	256.706	845.546
