# Supplementary material for: Self-organization and stability of magnetosome chains—A simulation study
Source: PLoS One. 2018 Jan 9;13(1):e0190265. doi: 10.1371/journal.pone.0190265 (PMC5760029; doi:10.1371/journal.pone.0190265)
Supplement: S1 Appendix — In section 1.2, we obtained the critical angle of the external field where Ebinding > Eelasticity and as a result, the linker of the particle to the filament breaks. In this appendix, we look at this critical angle in more detail. To that end, we compare the energy of one unbinding particle in the bound and unbound configuration as indicated in Fig 4 (the other particle is considered as a provider of the dipole-dipole interactions). In the bound configuration, the energy is given by Ebound=EB+Edd+Eelasticity+Ebinding.(5) After unbinding the energy includes only the external magnetic field-dipole and dipole-dipole interactions, Eunbound=Edd+EB.(6) We take the two magnetic moments to be parallel and aligned with the field and calculate both energies. Assuming that the linker breaks, when the bound energy exceeds the unbound one, we obtain the condition that the particle unbinds, when Ebinding > Eelasticity. Eelasticity=+12kl(l-l0)2l2=(R+d2)2+(l0+R+d2)2+2l0(R+d2)cos(θ) Lengths l and l0 are presented in S1 Fig. Ebinding > Eelasticity leads to, (((R+d2)2+(l0+R+d2)2+2l0(R+d2)cos(θ))12−l0)2≥(2Ebindingkl)⇒cos(θ)≥R+d22(R+d2+l0)+R+d2+l02(R+d2)−(2Ebindingkl+l0)22(R+d2)×(R+d2+l0) cosθ≥R+d22(R+d2+l0)+R+d2+l02(R+d2)-(2Ebindingkl+l0)22(R+d2)×(R+d2+l0)(7) Using the values from section 0.1, this leads to θ ≳ 27°. (ZIP) [file pone.0190265.s002.zip › SI/Fig_1_Local Minimum Structures/Local Minimum Structures-Binding Energy 16kT.txt]

Particle Label x(nm) y(nm) z(nm)
0	228.211	224.284	1150.41
1	204.448	246.866	1293.96
2	237.806	273.055	1157.18
3	269.013	218.951	957.057
4	240.444	276.78	1059.45
5	226.222	217.21	1200.19
6	264.992	284.471	863.994
7	252.489	222.79	1055.58
8	246.529	277.193	1009.38
9	230.78	218.817	1100.53
10	262.309	283.065	962.145
11	274.161	235.193	858.386
12	258.053	275.539	1202.86
13	229.066	268.728	1107.61
14	259.078	223.695	1005.97
15	266.085	276.536	1253.04
16	273.187	278.686	913.23
17	243.216	279.004	1297.77
18	217.397	222.473	1249.65
19	266.805	228.556	907.823
