# Supplementary material for: Self-organization and stability of magnetosome chains—A simulation study
Source: PLoS One. 2018 Jan 9;13(1):e0190265. doi: 10.1371/journal.pone.0190265 (PMC5760029; doi:10.1371/journal.pone.0190265)
Supplement: S1 Appendix — In section 1.2, we obtained the critical angle of the external field where Ebinding > Eelasticity and as a result, the linker of the particle to the filament breaks. In this appendix, we look at this critical angle in more detail. To that end, we compare the energy of one unbinding particle in the bound and unbound configuration as indicated in Fig 4 (the other particle is considered as a provider of the dipole-dipole interactions). In the bound configuration, the energy is given by Ebound=EB+Edd+Eelasticity+Ebinding.(5) After unbinding the energy includes only the external magnetic field-dipole and dipole-dipole interactions, Eunbound=Edd+EB.(6) We take the two magnetic moments to be parallel and aligned with the field and calculate both energies. Assuming that the linker breaks, when the bound energy exceeds the unbound one, we obtain the condition that the particle unbinds, when Ebinding > Eelasticity. Eelasticity=+12kl(l-l0)2l2=(R+d2)2+(l0+R+d2)2+2l0(R+d2)cos(θ) Lengths l and l0 are presented in S1 Fig. Ebinding > Eelasticity leads to, (((R+d2)2+(l0+R+d2)2+2l0(R+d2)cos(θ))12−l0)2≥(2Ebindingkl)⇒cos(θ)≥R+d22(R+d2+l0)+R+d2+l02(R+d2)−(2Ebindingkl+l0)22(R+d2)×(R+d2+l0) cosθ≥R+d22(R+d2+l0)+R+d2+l02(R+d2)-(2Ebindingkl+l0)22(R+d2)×(R+d2+l0)(7) Using the values from section 0.1, this leads to θ ≳ 27°. (ZIP) [file pone.0190265.s002.zip › SI/Fig_1_Local Minimum Structures/Local Minimum Structures-Binding Energy 2kT.txt]

Particle Label x(nm) y(nm) z(nm)
Structure 1:
0	291.411	251.021	1349.03
1	170.854	319.32	980.561
2	187.079	317.533	731.862
3	263.025	227.021	1489.74
4	182.38	306.831	1027.73
5	289.423	256.224	1398.82
6	256.318	286.406	1155.31
7	211.068	295.198	1067.14
8	238.748	206.853	1529
9	182.513	314.725	831.962
10	278.692	277.49	1252.97
11	212.82	190.918	1623.38
12	241.26	291.82	1107.87
13	176.888	316.422	881.777
14	266.35	281.401	1204.3
15	175.267	326.888	931.331
16	275.851	249.833	1446.72
17	289.998	263.421	1300.33
18	185.503	313.633	781.822
19	217.239	197.996	1573.97
Structure 2:
0	269.636	220.139	1218.56
1	260.248	222.456	870.175
2	271.719	229.768	328.831
3	283.649	229.714	625.969
4	263.038	222.451	920.167
5	295.282	226.349	674.578
6	274.893	237.867	527.09
7	249.691	216.567	1069.32
8	290.948	231.667	724.258
9	247.725	219.763	1019.39
10	264.125	220.653	820.07
11	274.728	226.985	378.79
12	257.24	209.944	1119.43
13	267.215	216.749	1168.61
14	259.086	217.359	970.729
15	276.182	230.443	477.517
16	276.419	229.795	772.179
17	256.77	215.292	283.103
18	273.839	232.882	576.974
19	267.993	223.732	428.527
Structure 3:
0	166.778	314.594	887.145
1	201.007	293.908	693.926
2	217.74	286.594	495.234
3	215.981	293.072	644.96
4	222.106	280.563	545.095
5	224.673	283.838	294.511
6	227.144	284.425	345.233
7	131.79	325.562	1182.21
8	174.947	293.213	789.93
9	136.459	317.227	980.858
10	132.175	323.108	1132.26
11	175.884	301.05	839.388
12	139.875	319.175	1031.87
13	223.596	285.919	595.579
14	135.724	320.098	1082.12
15	222.164	286.149	445.415
16	182.005	293.27	740.238
17	234.646	284.716	245.184
18	147.836	324.743	932.65
19	228.258	287.541	395.498
Structure 4:
0	215.143	307.526	1111
1	240.722	279.002	1401.28
2	187.554	288.378	772.615
3	225.335	305.407	1440.95
4	222.016	267.818	917.144
5	267.362	342.996	1605.74
6	211.179	345.131	1521.92
7	218.996	266.34	967.834
8	252.936	278.217	1351.23
9	193.938	282.395	821.925
10	215.865	277.538	1016.5
11	248.604	279.78	1301.28
12	209.057	275.319	869.073
13	279.953	339.587	1654.13
14	240.859	345.391	1562.94
15	198.523	332.016	1474.7
16	231.994	280.175	1253.54
17	216.804	300.98	1060.92
18	217.776	275.145	1205.78
19	216.963	286.185	1156.43
